# Supplementary material for: The long non-coding RNA ERIC is regulated by E2F and modulates the cellular response to DNA damage
Source: Mol Cancer. 2013 Oct 29;12:131. doi: 10.1186/1476-4598-12-131 (PMC4176120; doi:10.1186/1476-4598-12-131)
Supplement: Additional file 1: Table S1 — LincRNAs that are expressed in at least one of the studied cell lines. Data collected from RNA sequencing analysis that was performed using U2OS and H1299 cells containing an ER-E2F1 expression vector. Table contains number of reads and fold induction results of lincRNAs levels after OHT treatment for 8 and 16 hours. Marked in yellow- 137 lincRNAs that were upregulated more than two fold at both time points in at least one of the cell lines after activation of E2F1. Inf (infinity)-represents a positive number divided by zero meaning, lincRNA is not expressed in basal state (before E2F1 induction). NA (not available) - represents division of zero by zero meaning, lincRNA is not expressed both before and after E2F1 activation. [file 1476-4598-12-131-S1.xls]

## Sheet: Sheet1
Cell line	U2OS			Fold of induction		H1299			Fold of induction
OHT(hr) LincRNA	0	8	16	8 vs 0	16 vs 0	0	8	16	8 vs 0	16 vs 0
XLOC_010881	0	0	0	NA	NA	2.15415	0	26.3353	0	12.2254
XLOC_012148	1.53428	0	0	0	0	0	0	0	NA	NA
XLOC_010525	0	1.42876	0	Inf	NA	0	0	0	NA	NA
XLOC_007554	0.767141	0.714381	5.27448	0.931225	6.8755	0	0	0	NA	NA
XLOC_011064	0.767141	8.57257	3.51632	11.1747	4.58367	1.07708	0	8.77844	0	8.15025
XLOC_006686	0	0.714381	0	Inf	NA	0	0	0	NA	NA
XLOC_010952	0.767141	0	3.51632	0	4.58367	2.15415	1.62709	5.85229	0.755329	2.71675
XLOC_011313	0	3.5719	0	Inf	NA	2.15415	0	5.85229	0	2.71675
XLOC_011865	9.97283	15.7164	0	1.57592	0	2.15415	0	4.38922	0	2.03756
XLOC_013943	0	0	0	NA	NA	1.07708	0	0	0	0
XLOC_002477	1.53428	2.14314	0	1.39684	0	0	0	0	NA	NA
XLOC_010228	0	0	0	NA	NA	2.15415	0	1.46307	0	0.679188
XLOC_003483	3.06856	60.008	158.234	19.5557	51.5662	25.8498	40.6773	43.8922	1.5736	1.69797
XLOC_002209	9.20569	68.5805	117.797	7.4498	12.7961	4.3083	76.4734	36.5768	17.7502	8.48985
XLOC_008194	4.60285	0	0	0	0	0	0	0	NA	NA
XLOC_009080	2.30142	9.28695	2.63724	4.03531	1.14592	3.23123	9.76256	0	3.02132	0
XLOC_003130	3.8357	0	0	0	0	1.07708	4.88128	2.92615	4.53197	2.71675
XLOC_005435	0	0	0	NA	NA	3.23123	3.25419	0	1.00711	0
XLOC_009021	0	0	0	NA	NA	0	3.25419	0	Inf	NA
XLOC_005602	2.30142	0	0	0	0	0	0	0	NA	NA
XLOC_007131	0	0	0	NA	NA	2.15415	0	0	0	0
XLOC_007168	0	0	0	NA	NA	1.07708	0	0	0	0
XLOC_001428	0.767141	2.85752	6.15356	3.7249	8.02142	0	0	2.92615	NA	Inf
XLOC_008221	0	12.1445	65.931	Inf	Inf	0	0	0	NA	NA
XLOC_001864	4.60285	1.42876	0	0.310408	0	0	0	0	NA	NA
XLOC_014063	0	0	0	NA	NA	2.15415	0	2.92615	0	1.35838
XLOC_010891	0	0	0	NA	NA	1.07708	1.62709	0	1.51066	0
XLOC_011043	0	0	0	NA	NA	0	0	1.46307	NA	Inf
XLOC_003146	9.97283	2.14314	0	0.214898	0	0	0	0	NA	NA
XLOC_011984	0.767141	0.714381	1.75816	0.931225	2.29183	0	4.88128	4.38922	Inf	Inf
XLOC_009800	0	0.714381	0	Inf	NA	0	0	0	NA	NA
XLOC_000844	3.8357	0	0	0	0	0	0	0	NA	NA
XLOC_006390	0	150.734	82.6335	Inf	Inf	0	3.25419	0	Inf	NA
XLOC_000253	2.30142	0	0	0	0	3.23123	0	1.46307	0	0.452792
XLOC_010377	2.30142	0	0	0	0	0	0	0	NA	NA
XLOC_004568	8.43855	10.7157	2.63724	1.26985	0.312523	4.3083	3.25419	5.85229	0.755329	1.35838
XLOC_002736	288.445	60.008	73.8427	0.20804	0.256003	8.6166	8.13546	1.46307	0.944161	0.169797
XLOC_011030	0	0	5.27448	NA	Inf	0	0	0	NA	NA
XLOC_010455	2.30142	0	0	0	0	3.23123	8.13546	5.85229	2.51776	1.81117
XLOC_003641	7.67141	0	0	0	0	1.07708	0	2.92615	0	2.71675
XLOC_007806	1.53428	0	0	0	0	0	0	0	NA	NA
XLOC_006426	0	0	0	NA	NA	1.07708	0	0	0	0
XLOC_007346	0	0	0	NA	NA	0	0	1.46307	NA	Inf
XLOC_013238	0	0.714381	0	Inf	NA	2.15415	0	0	0	0
XLOC_005940	0	0	0	NA	NA	0	0	1.46307	NA	Inf
XLOC_002891	0.767141	0	1.75816	0	2.29183	0	0	0	NA	NA
XLOC_013856	9.20569	1.42876	0	0.155204	0	3.23123	8.13546	2.92615	2.51776	0.905584
XLOC_009868	11.5071	1.42876	0	0.124163	0	1.07708	3.25419	1.46307	3.02132	1.35838
XLOC_010767	0.767141	0	0	0	0	0	0	0	NA	NA
XLOC_001338	0	0	0	NA	NA	0	0	1.46307	NA	Inf
XLOC_014366	0	0	0	NA	NA	2.15415	0	1.46307	0	0.679188
XLOC_012091	0	0	0	NA	NA	0	1.62709	0	Inf	NA
XLOC_001614	1.53428	0	4.3954	0	2.86479	0	0	0	NA	NA
XLOC_003406	0.767141	0.714381	0	0.931225	0	0	1.62709	0	Inf	NA
XLOC_007523	0.767141	0.714381	0	0.931225	0	3.23123	3.25419	5.85229	1.00711	1.81117
XLOC_004746	2.30142	1.42876	0	0.620816	0	0	0	0	NA	NA
XLOC_000683	1.53428	0	0	0	0	0	0	0	NA	NA
XLOC_005979	0	0	0.87908	NA	Inf	0	0	0	NA	NA
XLOC_004427	0	2.85752	0	Inf	NA	2.15415	3.25419	1.46307	1.51066	0.679188
XLOC_006350	1.53428	7.85819	13.1862	5.12174	8.59437	1.07708	6.50837	2.92615	6.04263	2.71675
XLOC_009692	0	0	2.63724	NA	Inf	0	0	0	NA	NA
XLOC_004775	0	0.714381	0	Inf	NA	0	0	0	NA	NA
XLOC_006035	9.20569	121.445	115.159	13.1923	12.5096	10.7708	48.8128	80.469	4.53197	7.47107
XLOC_008735	9.97283	9.28695	29.8887	0.931225	2.99701	0	4.88128	1.46307	Inf	Inf
XLOC_006525	1.53428	0	0	0	0	0	0	0	NA	NA
XLOC_013781	0	1.42876	0	Inf	NA	1.07708	0	2.92615	0	2.71675
XLOC_006130	0	0	0	NA	NA	1.07708	0	0	0	0
XLOC_000675	0	10.0013	1.75816	Inf	Inf	1.07708	0	1.46307	0	1.35838
XLOC_001640	1.53428	0.714381	0	0.465612	0	0	0	0	NA	NA
XLOC_004292	0	0	0	NA	NA	4.3083	0	1.46307	0	0.339594
XLOC_000641	0	0	0	NA	NA	0	0	4.38922	NA	Inf
XLOC_009879	1.53428	1.42876	0	0.931225	0	0	0	0	NA	NA
XLOC_002060	0.767141	0	0.87908	0	1.14592	0	0	0	NA	NA
XLOC_013506	9.20569	3.5719	2.63724	0.38801	0.286479	3.23123	0	4.38922	0	1.35838
XLOC_006457	0	0.714381	0	Inf	NA	0	0	0	NA	NA
XLOC_007534	20.7128	2.14314	0.87908	0.103469	0.0424414	0	0	0	NA	NA
XLOC_004398	0	0	0	NA	NA	0	0	1.46307	NA	Inf
XLOC_000819	0.767141	0	0	0	0	0	0	0	NA	NA
XLOC_012002	0	0	0	NA	NA	2.15415	0	0	0	0
XLOC_009628	8.43855	11.4301	0.87908	1.35451	0.104174	0	0	0	NA	NA
XLOC_014288	13.0414	11.4301	10.549	0.876447	0.808882	23.6957	29.2877	21.9461	1.23599	0.926165
XLOC_010723	4.60285	3.5719	4.3954	0.776021	0.95493	18.3103	3.25419	5.85229	0.177725	0.319618
XLOC_008133	0	1.42876	0	Inf	NA	1.07708	0	4.38922	0	4.07513
XLOC_002962	0.767141	0	0	0	0	0	0	0	NA	NA
XLOC_009003	0	0	0	NA	NA	1.07708	0	0	0	0
XLOC_008000	3.8357	3.5719	17.5816	0.931225	4.58367	4.3083	0	4.38922	0	1.01878
XLOC_013906	0.767141	0	0	0	0	0	0	0	NA	NA
XLOC_006752	7.67141	3.5719	0	0.465612	0	1.07708	0	1.46307	0	1.35838
XLOC_005104	0	5.00066	0	Inf	NA	0	0	0	NA	NA
XLOC_000966	2.30142	0	0	0	0	0	0	0	NA	NA
XLOC_010544	0.767141	0	0	0	0	0	0	2.92615	NA	Inf
XLOC_010554	1.53428	0	0	0	0	0	0	0	NA	NA
XLOC_002731	1.53428	0	0	0	0	0	0	0	NA	NA
XLOC_000993	0	0.714381	0	Inf	NA	0	0	0	NA	NA
XLOC_000385	93.5912	57.1504	57.1402	0.610639	0.610529	44.1601	34.1689	52.6706	0.773752	1.19272
XLOC_009898	0.767141	0	0	0	0	0	0	0	NA	NA
XLOC_008126	3.06856	1.42876	0	0.465612	0	3.23123	0	1.46307	0	0.452792
XLOC_012052	0	0	0	NA	NA	0	1.62709	0	Inf	NA
XLOC_003651	3.06856	7.14381	0	2.32806	0	0	0	0	NA	NA
XLOC_006415	13.0414	2.14314	3.51632	0.164334	0.269627	6.46245	1.62709	0	0.251776	0
XLOC_011613	0.767141	0	0	0	0	0	0	0	NA	NA
XLOC_000467	0	3.5719	0	Inf	NA	2.15415	3.25419	17.5569	1.51066	8.15025
XLOC_001195	0	0	0	NA	NA	1.07708	0	0	0	0
XLOC_012408	0	1.42876	1.75816	Inf	Inf	0	0	1.46307	NA	Inf
XLOC_011237	0.767141	1.42876	0	1.86245	0	0	1.62709	0	Inf	NA
XLOC_010202	93.5912	43.5772	35.1632	0.465612	0.37571	170.178	149.693	131.677	0.879624	0.773758
XLOC_002569	0.767141	2.14314	0	2.79367	0	0	0	0	NA	NA
XLOC_005423	0	0	0	NA	NA	1.07708	0	0	0	0
XLOC_000166	5.36999	0	3.51632	0	0.654809	0	0	0	NA	NA
XLOC_010446	0.767141	0	0	0	0	3.23123	4.88128	1.46307	1.51066	0.452792
XLOC_011650	0	3.5719	0	Inf	NA	0	0	2.92615	NA	Inf
XLOC_003152	0.767141	0	0	0	0	0	0	0	NA	NA
XLOC_004680	5.36999	1.42876	0	0.266064	0	0	0	0	NA	NA
XLOC_004620	0	0	0	NA	NA	1.07708	4.88128	0	4.53197	0
XLOC_007280	0	3.5719	0	Inf	NA	0	0	0	NA	NA
XLOC_001674	0	0	0	NA	NA	1.07708	0	0	0	0
XLOC_009994	0	0	2.63724	NA	Inf	0	0	0	NA	NA
XLOC_011835	0	2.85752	0	Inf	NA	1.07708	3.25419	7.31537	3.02132	6.79188
XLOC_011430	3.06856	10.7157	0.87908	3.49209	0.286479	1.07708	1.62709	1.46307	1.51066	1.35838
XLOC_011062	0	10.7157	12.3071	Inf	Inf	0	0	0	NA	NA
XLOC_012509	0.767141	0.714381	0	0.931225	0	15.0791	8.13546	2.92615	0.539521	0.194054
XLOC_001680	0	2.85752	0	Inf	NA	0	0	0	NA	NA
XLOC_013606	0.767141	0.714381	0	0.931225	0	0	0	0	NA	NA
XLOC_004041	0	15.7164	44.8331	Inf	Inf	0	42.3044	11.7046	Inf	Inf
XLOC_003677	0	2.14314	0	Inf	NA	0	0	0	NA	NA
XLOC_002099	3.8357	0	0	0	0	0	0	0	NA	NA
XLOC_004362	8.43855	0	10.549	0	1.25009	3.23123	1.62709	1.46307	0.503553	0.452792
XLOC_006932	7.67141	9.28695	14.0653	1.21059	1.83347	2.15415	0	0	0	0
XLOC_002085	19.1785	0.714381	0.87908	0.037249	0.0458367	0	0	1.46307	NA	Inf
XLOC_005763	0	0	0	NA	NA	1.07708	3.25419	0	3.02132	0
XLOC_013434	0	0.714381	0	Inf	NA	0	0	0	NA	NA
XLOC_014038	3.06856	0	0	0	0	0	0	0	NA	NA
XLOC_011397	0	0	0	NA	NA	1.07708	8.13546	5.85229	7.55329	5.4335
XLOC_013293	0.767141	0	0	0	0	0	0	0	NA	NA
XLOC_005163	0	0.714381	0	Inf	NA	1.07708	0	0	0	0
XLOC_011567	3.06856	0	0	0	0	0	0	0	NA	NA
XLOC_010901	0	12.8589	1.75816	Inf	Inf	0	0	0	NA	NA
XLOC_010245	2.30142	1.42876	0	0.620816	0	8.6166	17.898	2.92615	2.07716	0.339594
XLOC_002554	1.53428	1.42876	0	0.931225	0	3.23123	1.62709	4.38922	0.503553	1.35838
XLOC_004166	0	0.714381	0	Inf	NA	0	0	2.92615	NA	Inf
XLOC_001942	1.53428	0	0	0	0	0	0	0	NA	NA
XLOC_012582	3.06856	0	0	0	0	0	0	0	NA	NA
XLOC_013027	1.53428	0	0	0	0	0	0	0	NA	NA
XLOC_000839	4.60285	40.7197	34.2841	8.84663	7.44846	3.23123	17.898	23.4092	5.53908	7.24467
XLOC_009575	0.767141	0	0	0	0	0	3.25419	0	Inf	NA
XLOC_013439	0.767141	0	6.15356	0	8.02142	1.07708	0	0	0	0
XLOC_007808	23.0142	6.42943	12.3071	0.279367	0.534761	1.07708	0	2.92615	0	2.71675
XLOC_000667	5.36999	0	0	0	0	0	0	1.46307	NA	Inf
XLOC_008926	0	0	0	NA	NA	0	0	2.92615	NA	Inf
XLOC_007040	6.13713	2.85752	4.3954	0.465612	0.716198	0	0	0	NA	NA
XLOC_010475	0	0	0	NA	NA	1.07708	3.25419	0	3.02132	0
XLOC_006738	0	1.42876	0	Inf	NA	1.07708	0	2.92615	0	2.71675
XLOC_002959	3.8357	0	0	0	0	0	0	0	NA	NA
XLOC_012945	0	0.714381	7.03264	Inf	Inf	1.07708	0	4.38922	0	4.07513
XLOC_007093	0	0.714381	0	Inf	NA	0	0	0	NA	NA
XLOC_003932	0	0.714381	0	Inf	NA	0	0	0	NA	NA
XLOC_002427	0.767141	0	0	0	0	1.07708	0	0	0	0
XLOC_011821	0	6.42943	3.51632	Inf	Inf	0	0	4.38922	NA	Inf
XLOC_001095	3.06856	0	0	0	0	1.07708	0	0	0	0
XLOC_009869	0	2.85752	0	Inf	NA	1.07708	8.13546	1.46307	7.55329	1.35838
XLOC_003724	0	0	2.63724	NA	Inf	0	0	0	NA	NA
XLOC_013901	0.767141	0.714381	11.428	0.931225	14.8969	0	0	0	NA	NA
XLOC_007186	0	2.14314	0	Inf	NA	0	0	0	NA	NA
XLOC_009788	19.9457	9.28695	0.87908	0.465612	0.0440737	109.862	16.2709	13.1677	0.148104	0.119857
XLOC_001272	15.3428	1.42876	0	0.0931225	0	0	0	0	NA	NA
XLOC_010577	3.06856	0	0	0	0	0	0	0	NA	NA
XLOC_013100	1.53428	0.714381	0	0.465612	0	0	0	0	NA	NA
XLOC_004743	1.53428	0	0	0	0	0	0	0	NA	NA
XLOC_011235	0	0.714381	0	Inf	NA	1.07708	0	0	0	0
XLOC_013744	2.30142	2.14314	0	0.931225	0	0	3.25419	0	Inf	NA
XLOC_002308	1.53428	0	0	0	0	0	0	0	NA	NA
XLOC_008905	0.767141	2.85752	0	3.7249	0	3.23123	0	8.77844	0	2.71675
XLOC_002251	0	0	0	NA	NA	3.23123	0	0	0	0
XLOC_011226	488.669	191.454	72.9636	0.391787	0.149311	816.423	152.947	292.615	0.187338	0.35841
XLOC_001265	8.43855	0	0	0	0	1.07708	1.62709	1.46307	1.51066	1.35838
XLOC_002420	0	1.42876	0	Inf	NA	0	0	1.46307	NA	Inf
XLOC_013265	0	0	0	NA	NA	0	0	2.92615	NA	Inf
XLOC_002323	0	0.714381	1.75816	Inf	Inf	1.07708	0	0	0	0
XLOC_012889	0.767141	0	0	0	0	0	0	0	NA	NA
XLOC_013993	1.53428	4.28628	2.63724	2.79367	1.71887	0	0	0	NA	NA
XLOC_006106	0	0.714381	0	Inf	NA	0	0	0	NA	NA
XLOC_003862	3.06856	1.42876	3.51632	0.465612	1.14592	0	26.0335	13.1677	Inf	Inf
XLOC_005770	51.3984	1.42876	17.5816	0.0277978	0.342065	0	0	0	NA	NA
XLOC_000553	2.30142	0	0	0	0	0	0	0	NA	NA
XLOC_004544	0	0	8.7908	NA	Inf	0	0	0	NA	NA
XLOC_011185	12.2743	13.5732	0	1.10583	0	0	0	0	NA	NA
XLOC_004984	0	0	3.51632	NA	Inf	0	0	0	NA	NA
XLOC_000153	0	0	0	NA	NA	1.07708	1.62709	0	1.51066	0
XLOC_009549	4.60285	0	1.75816	0	0.381972	0	0	0	NA	NA
XLOC_001334	0.767141	0.714381	0.87908	0.931225	1.14592	3.23123	24.4064	11.7046	7.55329	3.62234
XLOC_005289	3.06856	0	0	0	0	2.15415	4.88128	1.46307	2.26599	0.679188
XLOC_000633	0	0.714381	0	Inf	NA	0	0	0	NA	NA
XLOC_001501	0	0	0	NA	NA	1.07708	0	0	0	0
XLOC_007999	14.5757	25.7177	47.4703	1.76443	3.25682	25.8498	37.4231	24.8722	1.44771	0.962183
XLOC_013657	0.767141	0	0	0	0	0	0	0	NA	NA
XLOC_007002	0	1.42876	0	Inf	NA	0	0	0	NA	NA
XLOC_002353	0.767141	0	0	0	0	0	0	0	NA	NA
XLOC_008063	3.8357	0	0	0	0	0	0	0	NA	NA
XLOC_012953	0	0.714381	0	Inf	NA	0	1.62709	0	Inf	NA
XLOC_005458	14.5757	4.28628	14.0653	0.294071	0.964982	3.23123	3.25419	4.38922	1.00711	1.35838
XLOC_000933	0	0	0	NA	NA	3.23123	0	0	0	0
XLOC_002780	2.30142	10.0013	2.63724	4.34571	1.14592	0	0	0	NA	NA
XLOC_000523	3.06856	1.42876	0	0.465612	0	0	0	0	NA	NA
XLOC_010290	0	0	7.03264	NA	Inf	0	0	0	NA	NA
XLOC_011218	13.8085	7.14381	10.549	0.517347	0.763944	14.002	3.25419	8.77844	0.232409	0.626943
XLOC_002241	4.60285	2.85752	0	0.620816	0	0	0	0	NA	NA
XLOC_004909	4.60285	1.42876	0	0.310408	0	0	0	0	NA	NA
XLOC_002173	0	0	0	NA	NA	2.15415	0	1.46307	0	0.679188
XLOC_013364	0	0.714381	0	Inf	NA	0	0	0	NA	NA
XLOC_009683	6.90427	3.5719	0	0.517347	0	3.23123	0	0	0	0
XLOC_012690	0	0	0	NA	NA	0	0	2.92615	NA	Inf
XLOC_003261	7.67141	0	0	0	0	2.15415	0	1.46307	0	0.679188
XLOC_000682	0	22.8602	10.549	Inf	Inf	0	0	0	NA	NA
XLOC_000129	0	1.42876	0	Inf	NA	1.07708	0	0	0	0
XLOC_000222	0	0	0	NA	NA	1.07708	3.25419	0	3.02132	0
XLOC_001823	5.36999	0.714381	1.75816	0.133032	0.327405	3.23123	0	0	0	0
XLOC_011007	2.30142	1.42876	0	0.620816	0	0	0	0	NA	NA
XLOC_006025	1.53428	18.5739	3.51632	12.1059	2.29183	1.07708	0	2.92615	0	2.71675
XLOC_003281	1.53428	0	0	0	0	0	0	0	NA	NA
XLOC_008501	15.3428	2.14314	0.87908	0.139684	0.0572958	1.07708	0	0	0	0
XLOC_011728	0	0.714381	0.87908	Inf	Inf	0	0	0	NA	NA
XLOC_013163	1.53428	0	0	0	0	0	0	0	NA	NA
XLOC_009909	0.767141	0	0	0	0	0	0	0	NA	NA
XLOC_010184	2.30142	0	0	0	0	0	0	0	NA	NA
XLOC_000167	1.53428	5.00066	0.87908	3.25929	0.572958	3.23123	4.88128	4.38922	1.51066	1.35838
XLOC_009181	0	0.714381	0	Inf	NA	0	0	0	NA	NA
XLOC_010878	0	0.714381	0	Inf	NA	0	0	2.92615	NA	Inf
XLOC_000031	32.2199	4.28628	7.91172	0.133032	0.245554	0	0	0	NA	NA
XLOC_003528	2.30142	0.714381	0	0.310408	0	40.9289	3.25419	19.0199	0.0795083	0.464707
XLOC_013684	0.767141	7.14381	11.428	9.31225	14.8969	0	0	0	NA	NA
XLOC_001649	0.767141	0	0	0	0	0	0	0	NA	NA
XLOC_014105	1.53428	0	0	0	0	0	0	0	NA	NA
XLOC_006858	0	0.714381	0	Inf	NA	0	0	0	NA	NA
XLOC_001200	0.767141	0.714381	0.87908	0.931225	1.14592	4.3083	3.25419	0	0.755329	0
XLOC_012891	4.60285	0.714381	0	0.155204	0	0	0	0	NA	NA
XLOC_012339	2.30142	0.714381	0	0.310408	0	5.38538	0	0	0	0
XLOC_001047	0	0.714381	0	Inf	NA	0	0	0	NA	NA
XLOC_012630	0	0.714381	0	Inf	NA	0	0	0	NA	NA
XLOC_000576	0.767141	0	0	0	0	11.8478	1.62709	4.38922	0.137333	0.370466
XLOC_006580	47.5627	10.7157	18.4607	0.225296	0.388133	0	0	0	NA	NA
XLOC_010330	0	0	1.75816	NA	Inf	0	0	2.92615	NA	Inf
XLOC_011390	0	8.57257	1.75816	Inf	Inf	1.07708	1.62709	2.92615	1.51066	2.71675
XLOC_000915	0	0	4.3954	NA	Inf	32.3123	14.6438	13.1677	0.453197	0.407513
XLOC_010813	0	1.42876	0	Inf	NA	1.07708	0	0	0	0
XLOC_005316	1.53428	3.5719	8.7908	2.32806	5.72958	0	0	0	NA	NA
XLOC_010123	0	0.714381	0	Inf	NA	0	0	0	NA	NA
XLOC_006059	3.8357	0	0.87908	0	0.229183	0	0	0	NA	NA
XLOC_006322	9.97283	2.85752	0	0.286531	0	0	0	0	NA	NA
XLOC_007866	0	0.714381	0	Inf	NA	2.15415	3.25419	0	1.51066	0
XLOC_014132	0	0.714381	0	Inf	NA	0	0	0	NA	NA
XLOC_001446	0	0	0	NA	NA	0	1.62709	0	Inf	NA
XLOC_005777	9.20569	2.14314	6.15356	0.232806	0.668451	11.8478	1.62709	14.6307	0.137333	1.23489
XLOC_013461	0	0	2.63724	NA	Inf	1.07708	0	0	0	0
XLOC_002552	0.767141	2.14314	4.3954	2.79367	5.72958	47.3913	3.25419	17.5569	0.0686663	0.370466
XLOC_000626	0	0	0	NA	NA	2.15415	0	2.92615	0	1.35838
XLOC_007789	0	0	0	NA	NA	0	0	4.38922	NA	Inf
XLOC_013216	0	0	0	NA	NA	0	0	1.46307	NA	Inf
XLOC_001418	2.30142	0	0	0	0	0	0	0	NA	NA
XLOC_008480	0	0.714381	0	Inf	NA	0	0	0	NA	NA
XLOC_011609	1.53428	2.85752	0	1.86245	0	0	0	0	NA	NA
XLOC_012991	0	0.714381	0	Inf	NA	0	0	0	NA	NA
XLOC_006924	107.4	53.5785	50.9866	0.49887	0.474737	28.004	48.8128	43.8922	1.74307	1.56736
XLOC_009962	0.767141	0.714381	2.63724	0.931225	3.43775	0	1.62709	0	Inf	NA
XLOC_006124	0	0	0	NA	NA	0	0	1.46307	NA	Inf
XLOC_011783	0	0.714381	0	Inf	NA	0	0	0	NA	NA
XLOC_000281	0	45.7204	120.434	Inf	Inf	5.38538	76.4734	137.529	14.2002	25.5375
XLOC_002113	0	0.714381	0.87908	Inf	Inf	2.15415	3.25419	4.38922	1.51066	2.03756
XLOC_011025	0	0.714381	0	Inf	NA	1.07708	0	0	0	0
XLOC_003569	0	0	0	NA	NA	0	1.62709	0	Inf	NA
XLOC_012093	0	1.42876	0	Inf	NA	17.2332	3.25419	8.77844	0.188832	0.509391
XLOC_000019	0	6.42943	0	Inf	NA	1.07708	13.0167	4.38922	12.0853	4.07513
XLOC_011554	1.53428	0	0	0	0	0	0	2.92615	NA	Inf
XLOC_003425	0	0	5.27448	NA	Inf	0	0	0	NA	NA
XLOC_007599	0.767141	0	0	0	0	0	0	0	NA	NA
XLOC_012317	1.53428	2.14314	0	1.39684	0	0	0	0	NA	NA
XLOC_001903	26.8499	7.14381	2.63724	0.266064	0.0982214	0	0	4.38922	NA	Inf
XLOC_005681	0	0	0	NA	NA	9.69368	14.6438	14.6307	1.51066	1.50931
XLOC_001612	2.30142	0	0	0	0	0	0	0	NA	NA
XLOC_010053	0	0.714381	0	Inf	NA	0	0	0	NA	NA
XLOC_004864	0	0	0	NA	NA	4.3083	3.25419	4.38922	0.755329	1.01878
XLOC_011872	2.30142	2.14314	7.91172	0.931225	3.43775	0	0	0	NA	NA
XLOC_003323	4.60285	3.5719	8.7908	0.776021	1.90986	4.3083	13.0167	4.38922	3.02132	1.01878
XLOC_007149	0	0	0	NA	NA	0	1.62709	0	Inf	NA
XLOC_005143	0	1.42876	0	Inf	NA	0	0	1.46307	NA	Inf
XLOC_013220	0	0	0	NA	NA	1.07708	0	1.46307	0	1.35838
XLOC_000228	0	5.00066	0	Inf	NA	0	3.25419	0	Inf	NA
XLOC_003195	4.60285	0.714381	3.51632	0.155204	0.763944	0	0	0	NA	NA
XLOC_001476	0	0.714381	0	Inf	NA	0	0	0	NA	NA
XLOC_008542	6.13713	10.7157	27.2515	1.74605	4.44043	5.38538	3.25419	4.38922	0.604263	0.815025
XLOC_005221	1.53428	2.14314	0	1.39684	0	12.9249	9.76256	8.77844	0.755329	0.679188
XLOC_005175	0	1.42876	0	Inf	NA	0	0	0	NA	NA
XLOC_000695	0	0.714381	0	Inf	NA	0	0	0	NA	NA
XLOC_003481	0	0	0	NA	NA	0	0	2.92615	NA	Inf
XLOC_013300	3.8357	2.85752	10.549	0.74498	2.7502	3.23123	0	5.85229	0	1.81117
XLOC_007549	9.97283	0.714381	0	0.0716327	0	20.4644	8.13546	16.0938	0.397542	0.786428
XLOC_011867	0.767141	5.71504	4.3954	7.4498	5.72958	3.23123	6.50837	10.2415	2.01421	3.16954
XLOC_007814	0.767141	0	0.87908	0	1.14592	0	0	0	NA	NA
XLOC_005254	0	0.714381	0	Inf	NA	0	0	0	NA	NA
XLOC_009943	4.60285	0	0	0	0	2.15415	9.76256	5.85229	4.53197	2.71675
XLOC_004635	0	0	0	NA	NA	0	3.25419	0	Inf	NA
XLOC_012567	0	0	0	NA	NA	0	4.88128	2.92615	Inf	Inf
XLOC_004545	1.53428	0	1.75816	0	1.14592	1.07708	0	0	0	0
XLOC_005882	3.06856	0	0	0	0	0	0	0	NA	NA
XLOC_005102	0	2.14314	0	Inf	NA	0	0	0	NA	NA
XLOC_008745	0	0	1.75816	NA	Inf	0	0	0	NA	NA
XLOC_004456	23.0142	2.85752	1.75816	0.124163	0.0763944	4.3083	3.25419	2.92615	0.755329	0.679188
XLOC_008720	1.53428	0.714381	0	0.465612	0	0	0	0	NA	NA
XLOC_012313	0	0	0	NA	NA	0	1.62709	1.46307	Inf	Inf
XLOC_000787	8.43855	11.4301	4.3954	1.35451	0.520871	9.69368	1.62709	10.2415	0.167851	1.05651
XLOC_011037	1.53428	5.71504	3.51632	3.7249	2.29183	0	0	0	NA	NA
XLOC_008945	2.30142	0	0	0	0	0	0	0	NA	NA
XLOC_000905	0	0.714381	0	Inf	NA	2.15415	0	0	0	0
XLOC_012138	0	0.714381	0	Inf	NA	0	0	0	NA	NA
XLOC_003832	13.0414	10.0013	7.03264	0.766891	0.539255	20.4644	6.50837	5.85229	0.318033	0.285974
XLOC_000873	0	0	0	NA	NA	1.07708	0	0	0	0
XLOC_005749	0	0	0.87908	NA	Inf	0	0	0	NA	NA
XLOC_005849	1.53428	0	0	0	0	0	0	0	NA	NA
XLOC_001228	0	2.14314	0.87908	Inf	Inf	18.3103	6.50837	2.92615	0.355449	0.159809
XLOC_011691	0	1.42876	0	Inf	NA	3.23123	0	8.77844	0	2.71675
XLOC_012451	3.06856	11.4301	17.5816	3.7249	5.72958	2.15415	4.88128	4.38922	2.26599	2.03756
XLOC_005764	0	0	0	NA	NA	84.0119	21.1522	65.8383	0.251776	0.783678
XLOC_013531	0	0.714381	0	Inf	NA	0	0	0	NA	NA
XLOC_008614	0.767141	3.5719	0	4.65612	0	0	0	1.46307	NA	Inf
XLOC_014097	2.30142	2.14314	0	0.931225	0	2.15415	3.25419	0	1.51066	0
XLOC_000170	0	0	0	NA	NA	2.15415	0	1.46307	0	0.679188
XLOC_002952	0.767141	6.42943	2.63724	8.38102	3.43775	0	0	0	NA	NA
XLOC_012908	16.8771	0.714381	8.7908	0.0423284	0.520871	0	0	0	NA	NA
XLOC_002378	0.767141	0	0	0	0	0	0	0	NA	NA
XLOC_011278	0	0	0	NA	NA	1.07708	0	0	0	0
XLOC_013728	0.767141	8.57257	2.63724	11.1747	3.43775	5.38538	0	10.2415	0	1.90173
XLOC_004323	583.794	43.5772	57.1402	0.0746448	0.0978772	0	0	0	NA	NA
XLOC_013480	1.53428	0	0.87908	0	0.572958	0	0	0	NA	NA
XLOC_008986	10.74	41.4341	49.2285	3.85793	4.58367	1.07708	16.2709	23.4092	15.1066	21.734
XLOC_005783	12.2743	0	0.87908	0	0.0716198	0	0	0	NA	NA
XLOC_014368	0.767141	0	0.87908	0	1.14592	0	0	0	NA	NA
XLOC_000515	0	0.714381	0	Inf	NA	0	0	0	NA	NA
XLOC_009421	0	0	0.87908	NA	Inf	0	0	0	NA	NA
XLOC_012373	0	0.714381	0	Inf	NA	1.07708	0	0	0	0
XLOC_002672	0	0	3.51632	NA	Inf	2.15415	6.50837	1.46307	3.02132	0.679188
XLOC_009650	0	0	5.27448	NA	Inf	0	0	0	NA	NA
XLOC_010289	39.1242	38.5766	22.8561	0.986003	0.584193	0	0	0	NA	NA
XLOC_011327	3.06856	0	0	0	0	0	0	1.46307	NA	Inf
XLOC_000909	4.60285	22.1458	17.5816	4.81133	3.81972	5.38538	17.898	8.77844	3.32345	1.63005
XLOC_013266	0	0	0	NA	NA	0	0	1.46307	NA	Inf
XLOC_000010	0.767141	0	3.51632	0	4.58367	0	0	0	NA	NA
XLOC_004217	0	0	0	NA	NA	20.4644	8.13546	8.77844	0.397542	0.428961
XLOC_006069	3.8357	2.85752	14.9444	0.74498	3.89612	1.07708	11.3896	2.92615	10.5746	2.71675
XLOC_011758	0	0	0	NA	NA	1.07708	0	0	0	0
XLOC_009241	0	0.714381	0	Inf	NA	1.07708	0	1.46307	0	1.35838
XLOC_009274	1.53428	0	0	0	0	1.07708	0	1.46307	0	1.35838
XLOC_002253	0	0	0	NA	NA	0	0	1.46307	NA	Inf
XLOC_012922	0	0.714381	0	Inf	NA	7.53953	6.50837	8.77844	0.863233	1.16432
XLOC_008694	1.53428	0	0	0	0	0	0	0	NA	NA
XLOC_005421	0.767141	0	0	0	0	0	0	0	NA	NA
XLOC_002227	0	0	0	NA	NA	0	0	1.46307	NA	Inf
XLOC_004772	0	0	0	NA	NA	1.07708	0	1.46307	0	1.35838
XLOC_000920	0.767141	0	0.87908	0	1.14592	1.07708	0	0	0	0
XLOC_004019	0	0.714381	0	Inf	NA	0	0	0	NA	NA
XLOC_006132	0	0.714381	0	Inf	NA	0	0	2.92615	NA	Inf
XLOC_009799	0	0	8.7908	NA	Inf	3.23123	3.25419	0	1.00711	0
XLOC_013958	0	0	0	NA	NA	1.07708	0	0	0	0
XLOC_014229	0	0	1.75816	NA	Inf	0	0	0	NA	NA
XLOC_013195	0	0	0.87908	NA	Inf	0	0	1.46307	NA	Inf
XLOC_012754	0.767141	6.42943	5.27448	8.38102	6.8755	6.46245	3.25419	7.31537	0.503553	1.13198
XLOC_001329	0	0.714381	0	Inf	NA	0	0	0	NA	NA
XLOC_002030	4.60285	3.5719	6.15356	0.776021	1.3369	0	0	0	NA	NA
XLOC_002066	0.767141	2.14314	0	2.79367	0	3.23123	1.62709	0	0.503553	0
XLOC_010599	2.30142	0	10.549	0	4.58367	0	0	0	NA	NA
XLOC_000104	0	0	0	NA	NA	0	0	2.92615	NA	Inf
XLOC_003204	0	0.714381	1.75816	Inf	Inf	4.3083	0	4.38922	0	1.01878
XLOC_006455	0	0	0	NA	NA	0	0	1.46307	NA	Inf
XLOC_000808	2.30142	0.714381	0	0.310408	0	8.6166	1.62709	7.31537	0.188832	0.848985
XLOC_004078	2.30142	3.5719	0	1.55204	0	12.9249	8.13546	8.77844	0.629441	0.679188
XLOC_006721	0	0.714381	0	Inf	NA	3.23123	1.62709	1.46307	0.503553	0.452792
XLOC_012542	0	0	0	NA	NA	3.23123	1.62709	14.6307	0.503553	4.52792
XLOC_001531	10.74	22.8602	45.7121	2.12851	4.25626	0	21.1522	16.0938	Inf	Inf
XLOC_005575	0	0.714381	2.63724	Inf	Inf	0	0	0	NA	NA
XLOC_012299	0	0.714381	0	Inf	NA	0	0	0	NA	NA
XLOC_006836	0	0	0	NA	NA	1.07708	0	0	0	0
XLOC_012624	5.36999	3.5719	0	0.66516	0	0	0	1.46307	NA	Inf
XLOC_003652	0	0	0	NA	NA	1.07708	17.898	0	16.6172	0
XLOC_005677	0.767141	0	0	0	0	0	0	0	NA	NA
XLOC_011907	0	17.1451	15.8234	Inf	Inf	0	8.13546	7.31537	Inf	Inf
XLOC_004805	3.8357	0	0	0	0	6.46245	0	10.2415	0	1.58477
XLOC_004144	20.7128	2.14314	0.87908	0.103469	0.0424414	7.53953	0	1.46307	0	0.194054
XLOC_008141	6.13713	2.14314	0.87908	0.349209	0.14324	4.3083	0	0	0	0
XLOC_011388	0	0	0	NA	NA	1.07708	0	4.38922	0	4.07513
XLOC_011856	1.53428	0.714381	1.75816	0.465612	1.14592	1.07708	1.62709	0	1.51066	0
XLOC_006296	1.53428	9.28695	7.91172	6.05296	5.15662	0	6.50837	1.46307	Inf	Inf
XLOC_004294	0	0	0	NA	NA	0	0	1.46307	NA	Inf
XLOC_008737	6.13713	7.14381	0	1.16403	0	1.07708	0	0	0	0
XLOC_011823	0.767141	0	0	0	0	0	0	1.46307	NA	Inf
XLOC_002399	0	0	0	NA	NA	3.23123	0	5.85229	0	1.81117
XLOC_014099	0	0	0	NA	NA	1.07708	0	0	0	0
XLOC_011335	1.53428	1.42876	0	0.931225	0	2.15415	0	5.85229	0	2.71675
XLOC_013732	0	0	0	NA	NA	3.23123	0	0	0	0
XLOC_000824	0	0	10.549	NA	Inf	0	0	0	NA	NA
XLOC_013054	0	0	0	NA	NA	3.23123	0	0	0	0
XLOC_010791	0.767141	0.714381	1.75816	0.931225	2.29183	1.07708	0	0	0	0
XLOC_010707	6.13713	1.42876	0	0.232806	0	3.23123	1.62709	0	0.503553	0
XLOC_013064	0	0	0	NA	NA	0	0	4.38922	NA	Inf
XLOC_011577	0.767141	0.714381	7.91172	0.931225	10.3132	7.53953	17.898	10.2415	2.37389	1.35838
XLOC_001464	23.7814	9.28695	4.3954	0.390514	0.184825	4.3083	1.62709	2.92615	0.377665	0.679188
XLOC_012227	2.30142	1.42876	0	0.620816	0	6.46245	0	2.92615	0	0.452792
XLOC_009752	1.53428	0	0	0	0	0	6.50837	0	Inf	NA
XLOC_002654	0	2.85752	0	Inf	NA	0	0	0	NA	NA
XLOC_007429	0	0	0	NA	NA	1.07708	0	0	0	0
XLOC_013368	0	7.14381	22.8561	Inf	Inf	0	3.25419	0	Inf	NA
XLOC_006980	1.53428	0.714381	0.87908	0.465612	0.572958	0	0	0	NA	NA
XLOC_001710	0	0	0	NA	NA	0	0	2.92615	NA	Inf
XLOC_007886	3.8357	0	0	0	0	0	0	0	NA	NA
XLOC_003885	0.767141	0	0	0	0	2.15415	6.50837	4.38922	3.02132	2.03756
XLOC_006596	0	0	3.51632	NA	Inf	0	0	0	NA	NA
XLOC_003419	0	0	0	NA	NA	1.07708	4.88128	11.7046	4.53197	10.867
XLOC_002791	0	1.42876	0	Inf	NA	0	0	0	NA	NA
XLOC_008919	6.90427	0.714381	0.87908	0.103469	0.127324	1.07708	0	1.46307	0	1.35838
XLOC_000175	3.8357	1.42876	0	0.37249	0	2.15415	0	0	0	0
XLOC_003872	0	0	0	NA	NA	1.07708	3.25419	0	3.02132	0
XLOC_010001	0.767141	0	0	0	0	0	0	0	NA	NA
XLOC_006104	0	1.42876	4.3954	Inf	Inf	0	0	0	NA	NA
XLOC_012849	0	0	0	NA	NA	0	1.62709	1.46307	Inf	Inf
XLOC_005087	0.767141	0	0	0	0	0	0	0	NA	NA
XLOC_004325	16.11	3.5719	20.2188	0.22172	1.25505	0	0	0	NA	NA
XLOC_012599	3.06856	0.714381	1.75816	0.232806	0.572958	2.15415	0	4.38922	0	2.03756
XLOC_007125	0	0	0	NA	NA	3.23123	0	1.46307	0	0.452792
XLOC_005939	0.767141	0	0	0	0	15.0791	4.88128	11.7046	0.323712	0.776215
XLOC_011550	0	0	0	NA	NA	0	1.62709	0	Inf	NA
XLOC_010929	3.06856	0	0	0	0	0	0	0	NA	NA
XLOC_011763	0	0.714381	0	Inf	NA	7.53953	0	1.46307	0	0.194054
XLOC_010144	16.11	0.714381	0	0.044344	0	0	0	0	NA	NA
XLOC_009189	0	0.714381	0	Inf	NA	1.07708	0	1.46307	0	1.35838
XLOC_000377	20.7128	2.14314	4.3954	0.103469	0.212207	10.7708	8.13546	2.92615	0.755329	0.271675
XLOC_010236	0	0	0	NA	NA	0	3.25419	0	Inf	NA
XLOC_008567	0	0.714381	13.1862	Inf	Inf	0	0	1.46307	NA	Inf
XLOC_000638	0	0	0	NA	NA	1.07708	0	1.46307	0	1.35838
XLOC_005464	0	0	0.87908	NA	Inf	4.3083	0	0	0	0
XLOC_012139	29.1514	5.71504	32.5259	0.196047	1.11576	0	0	0	NA	NA
XLOC_005280	0	0	2.63724	NA	Inf	0	0	0	NA	NA
XLOC_012535	0	3.5719	2.63724	Inf	Inf	1.07708	0	0	0	0
XLOC_010617	8.43855	1.42876	0	0.169314	0	1.07708	0	4.38922	0	4.07513
XLOC_004275	9.97283	0.714381	3.51632	0.0716327	0.35259	0	0	0	NA	NA
XLOC_010811	6.90427	2.14314	8.7908	0.310408	1.27324	0	1.62709	4.38922	Inf	Inf
XLOC_000743	0	6.42943	11.428	Inf	Inf	0	17.898	17.5569	Inf	Inf
XLOC_002866	0	1.42876	0	Inf	NA	1.07708	0	0	0	0
XLOC_013347	0	0.714381	0	Inf	NA	0	0	0	NA	NA
XLOC_011228	0	0.714381	0	Inf	NA	0	0	0	NA	NA
XLOC_004229	0	0.714381	0.87908	Inf	Inf	0	0	0	NA	NA
XLOC_002452	0	0	0	NA	NA	3.23123	1.62709	1.46307	0.503553	0.452792
XLOC_011294	3.06856	0.714381	0	0.232806	0	3.23123	0	2.92615	0	0.905584
XLOC_003558	10.74	5.71504	2.63724	0.532128	0.245554	6.46245	1.62709	4.38922	0.251776	0.679188
XLOC_002152	0	0.714381	0	Inf	NA	3.23123	0	0	0	0
XLOC_009286	0	0	0.87908	NA	Inf	2.15415	0	0	0	0
XLOC_007324	5.36999	2.85752	0	0.532128	0	0	0	0	NA	NA
XLOC_002306	0	0.714381	0.87908	Inf	Inf	0	0	0	NA	NA
XLOC_010247	9.20569	0.714381	0	0.0776021	0	11.8478	1.62709	7.31537	0.137333	0.617444
XLOC_005999	0	1.42876	0	Inf	NA	0	0	0	NA	NA
XLOC_004598	0.767141	0	0	0	0	1.07708	0	0	0	0
XLOC_011834	7.67141	29.2896	25.4933	3.81802	3.32316	11.8478	22.7793	16.0938	1.92266	1.35838
XLOC_010477	10.74	45.7204	79.1172	4.25703	7.36661	7.53953	34.1689	16.0938	4.53197	2.13459
XLOC_013986	3.06856	4.28628	0	1.39684	0	0	0	0	NA	NA
XLOC_010843	1.53428	0	0	0	0	0	0	0	NA	NA
XLOC_008535	0	1.42876	0	Inf	NA	0	0	2.92615	NA	Inf
XLOC_005925	0	8.57257	7.03264	Inf	Inf	5.38538	16.2709	11.7046	3.02132	2.1734
XLOC_005953	0	0.714381	0.87908	Inf	Inf	2.15415	0	0	0	0
XLOC_001189	4.60285	3.5719	0	0.776021	0	0	0	2.92615	NA	Inf
XLOC_001512	1.53428	0.714381	0	0.465612	0	0	0	0	NA	NA
XLOC_004848	0	0	2.63724	NA	Inf	0	0	0	NA	NA
XLOC_005167	3.06856	0.714381	0.87908	0.232806	0.286479	0	0	0	NA	NA
XLOC_012397	0	0.714381	0	Inf	NA	0	0	0	NA	NA
XLOC_010301	0	0	0.87908	NA	Inf	0	0	0	NA	NA
XLOC_007290	2.30142	0.714381	0	0.310408	0	2.15415	0	0	0	0
XLOC_007961	0	0	0	NA	NA	3.23123	0	1.46307	0	0.452792
XLOC_000392	0	0.714381	0	Inf	NA	0	0	0	NA	NA
XLOC_012169	6.90427	0	8.7908	0	1.27324	0	0	2.92615	NA	Inf
XLOC_010945	0	0	0	NA	NA	1.07708	0	0	0	0
XLOC_001808	0	0	0	NA	NA	5.38538	0	1.46307	0	0.271675
XLOC_006445	0	0	0	NA	NA	1.07708	0	0	0	0
XLOC_014355	4.60285	0.714381	2.63724	0.155204	0.572958	0	0	0	NA	NA
XLOC_010574	0	0	0	NA	NA	1.07708	0	0	0	0
XLOC_008573	0	1.42876	4.3954	Inf	Inf	1.07708	0	0	0	0
XLOC_004901	1.53428	4.28628	0	2.79367	0	3.23123	1.62709	1.46307	0.503553	0.452792
XLOC_013305	0	0	0	NA	NA	1.07708	0	0	0	0
XLOC_014188	0.767141	0	0.87908	0	1.14592	0	0	0	NA	NA
XLOC_009517	0	0	0	NA	NA	1.07708	0	0	0	0
XLOC_004274	0	0.714381	0	Inf	NA	0	0	0	NA	NA
XLOC_003177	10.74	0	0	0	0	0	0	0	NA	NA
XLOC_010826	0	0	2.63724	NA	Inf	0	0	0	NA	NA
XLOC_002503	1.53428	0	0	0	0	0	0	0	NA	NA
XLOC_003435	0.767141	0	0	0	0	0	0	0	NA	NA
XLOC_001451	0	0.714381	0	Inf	NA	2.15415	0	0	0	0
XLOC_012113	0.767141	0	0	0	0	0	0	0	NA	NA
XLOC_006192	3.06856	2.14314	0	0.698418	0	0	0	0	NA	NA
XLOC_003665	2.30142	0.714381	7.03264	0.310408	3.05578	0	0	0	NA	NA
XLOC_009243	2.30142	0.714381	0	0.310408	0	0	0	0	NA	NA
XLOC_014036	0	0	0	NA	NA	0	3.25419	1.46307	Inf	Inf
XLOC_013534	6.90427	0	0	0	0	0	0	0	NA	NA
XLOC_010876	0	0	0	NA	NA	0	0	2.92615	NA	Inf
XLOC_005958	0	12.1445	0.87908	Inf	Inf	0	3.25419	0	Inf	NA
XLOC_004803	3.8357	1.42876	1.75816	0.37249	0.458367	6.46245	0	2.92615	0	0.452792
XLOC_009398	0	0	0	NA	NA	3.23123	0	2.92615	0	0.905584
XLOC_009208	0	0	0	NA	NA	0	0	1.46307	NA	Inf
XLOC_006340	0	0.714381	0	Inf	NA	0	0	0	NA	NA
XLOC_007962	49.8642	20.717	21.977	0.415469	0.440737	0	0	0	NA	NA
XLOC_009540	25.3157	20.717	14.0653	0.818349	0.555596	9.69368	3.25419	10.2415	0.335702	1.05651
XLOC_013995	0.767141	1.42876	0	1.86245	0	0	0	1.46307	NA	Inf
XLOC_012020	2.30142	0	0	0	0	0	0	0	NA	NA
XLOC_009459	0	0	4.3954	NA	Inf	0	0	1.46307	NA	Inf
XLOC_009272	0	8.57257	5.27448	Inf	Inf	3.23123	3.25419	5.85229	1.00711	1.81117
XLOC_008747	18.4114	8.57257	9.66988	0.465612	0.525212	0	0	0	NA	NA
XLOC_010271	0	0.714381	0	Inf	NA	0	0	0	NA	NA
XLOC_006768	8.43855	2.14314	0	0.25397	0	0	0	0	NA	NA
XLOC_004437	0	0	0	NA	NA	1.07708	0	0	0	0
XLOC_002048	6.13713	30.004	17.5816	4.88893	2.86479	5.38538	3.25419	5.85229	0.604263	1.0867
XLOC_000712	1.53428	2.85752	0.87908	1.86245	0.572958	0	0	0	NA	NA
XLOC_009681	0	0.714381	0	Inf	NA	0	0	0	NA	NA
XLOC_010719	0.767141	0	0	0	0	0	0	0	NA	NA
XLOC_008151	13.8085	5.00066	1.75816	0.362143	0.127324	10.7708	1.62709	2.92615	0.151066	0.271675
XLOC_004849	0	0	0	NA	NA	4.3083	0	0	0	0
XLOC_010292	0	0	0	NA	NA	2.15415	0	0	0	0
XLOC_009633	0	0	5.27448	NA	Inf	0	0	0	NA	NA
XLOC_012017	3.06856	0	0	0	0	0	0	0	NA	NA
XLOC_004566	9.97283	0.714381	1.75816	0.0716327	0.176295	2.15415	0	1.46307	0	0.679188
XLOC_001870	5.36999	2.14314	0	0.399096	0	0	0	0	NA	NA
XLOC_000943	8.43855	1.42876	0	0.169314	0	0	0	0	NA	NA
XLOC_000502	1.53428	0	0	0	0	0	0	0	NA	NA
XLOC_001775	2.30142	9.28695	12.3071	4.03531	5.34761	1.07708	11.3896	10.2415	10.5746	9.50863
XLOC_009306	0	0	0	NA	NA	0	0	1.46307	NA	Inf
XLOC_006922	302.254	145.734	271.636	0.482157	0.898701	92.6285	182.234	70.2275	1.96737	0.758163
XLOC_007206	10.74	5.00066	8.7908	0.465612	0.818512	7.53953	4.88128	1.46307	0.647425	0.194054
XLOC_014226	0	1.42876	0	Inf	NA	0	1.62709	1.46307	Inf	Inf
XLOC_006742	0	0	3.51632	NA	Inf	5.38538	6.50837	8.77844	1.20853	1.63005
XLOC_011104	0	0	0	NA	NA	0	0	1.46307	NA	Inf
XLOC_013559	0	0	0	NA	NA	6.46245	3.25419	2.92615	0.503553	0.452792
XLOC_000110	0	3.5719	0	Inf	NA	0	0	1.46307	NA	Inf
XLOC_005854	0.767141	0	0	0	0	0	0	0	NA	NA
XLOC_011434	0.767141	0	0	0	0	0	0	0	NA	NA
XLOC_013222	42.1928	77.1531	48.3494	1.82859	1.14592	77.5494	39.0502	45.3553	0.503553	0.584856
XLOC_002377	0	2.14314	0.87908	Inf	Inf	0	3.25419	4.38922	Inf	Inf
XLOC_013044	0	0.714381	0.87908	Inf	Inf	0	0	0	NA	NA
XLOC_006495	0	0.714381	1.75816	Inf	Inf	1.07708	3.25419	0	3.02132	0
XLOC_006242	6.13713	8.57257	7.03264	1.39684	1.14592	6.46245	8.13546	39.503	1.25888	6.11269
XLOC_007830	3.8357	5.71504	8.7908	1.48996	2.29183	5.38538	0	1.46307	0	0.271675
XLOC_003337	0.767141	0.714381	0	0.931225	0	0	0	0	NA	NA
XLOC_000101	0	2.14314	0.87908	Inf	Inf	0	0	0	NA	NA
XLOC_011248	7.67141	27.8608	0.87908	3.63178	0.114592	6.46245	11.3896	4.38922	1.76243	0.679188
XLOC_011414	0	0.714381	0.87908	Inf	Inf	0	0	0	NA	NA
XLOC_004802	0	0	0	NA	NA	1.07708	0	0	0	0
XLOC_011950	31.4528	73.5812	65.931	2.33942	2.09619	130.326	227.793	223.85	1.74787	1.71762
XLOC_009440	0.767141	2.14314	0	2.79367	0	0	0	0	NA	NA
XLOC_013370	3.8357	4.28628	4.3954	1.11747	1.14592	0	0	0	NA	NA
XLOC_012417	1.53428	2.14314	0	1.39684	0	2.15415	0	2.92615	0	1.35838
XLOC_008058	0	1.42876	0	Inf	NA	0	0	0	NA	NA
XLOC_013973	0	4.28628	0.87908	Inf	Inf	5.38538	1.62709	1.46307	0.302132	0.271675
XLOC_007882	0	7.85819	13.1862	Inf	Inf	1.07708	3.25419	2.92615	3.02132	2.71675
XLOC_012404	0	0	0	NA	NA	1.07708	0	2.92615	0	2.71675
XLOC_008109	0	0	0.87908	NA	Inf	3.23123	0	1.46307	0	0.452792
XLOC_011518	0	0.714381	2.63724	Inf	Inf	5.38538	0	7.31537	0	1.35838
XLOC_002746	43.727	35.0046	20.2188	0.800526	0.462387	29.081	14.6438	10.2415	0.503553	0.352171
XLOC_011036	18.4114	107.871	68.5682	5.85895	3.72423	43.083	29.2877	30.7245	0.679796	0.713147
XLOC_008666	1.53428	0	0	0	0	0	0	4.38922	NA	Inf
XLOC_004371	0	0.714381	0	Inf	NA	0	0	0	NA	NA
XLOC_004364	0	0	0.87908	NA	Inf	0	0	1.46307	NA	Inf
XLOC_011351	7.67141	31.4327	24.6142	4.09739	3.20857	3.23123	24.4064	13.1677	7.55329	4.07513
XLOC_012250	1.53428	0	2.63724	0	1.71887	0	0	0	NA	NA
XLOC_001856	9.97283	14.2876	4.3954	1.43265	0.440737	6.46245	8.13546	13.1677	1.25888	2.03756
XLOC_003911	0	0	1.75816	NA	Inf	0	0	0	NA	NA
XLOC_010472	0	2.85752	0	Inf	NA	0	0	0	NA	NA
XLOC_013487	0.767141	0	0	0	0	0	0	0	NA	NA
XLOC_007565	0	0.714381	5.27448	Inf	Inf	0	4.88128	1.46307	Inf	Inf
XLOC_010987	4.60285	2.85752	0	0.620816	0	31.2352	40.6773	11.7046	1.30229	0.374724
XLOC_006133	4.60285	3.5719	0	0.776021	0	7.53953	3.25419	10.2415	0.431617	1.35838
XLOC_005056	1.53428	0	0	0	0	0	0	0	NA	NA
XLOC_001134	0.767141	0	0	0	0	1.07708	0	0	0	0
XLOC_010839	0	0.714381	0	Inf	NA	0	0	0	NA	NA
XLOC_012692	3.8357	0	0	0	0	3.23123	1.62709	0	0.503553	0
XLOC_009701	0	0.714381	0	Inf	NA	0	0	1.46307	NA	Inf
XLOC_008088	0	5.71504	5.27448	Inf	Inf	3.23123	1.62709	2.92615	0.503553	0.905584
XLOC_010254	5.36999	0	0	0	0	0	0	0	NA	NA
XLOC_011677	0	0	0.87908	NA	Inf	0	0	0	NA	NA
XLOC_004629	1.53428	0	0	0	0	0	0	0	NA	NA
XLOC_002116	0	0	0	NA	NA	0	0	1.46307	NA	Inf
XLOC_011504	0	0	0	NA	NA	2.15415	0	0	0	0
XLOC_013119	4.60285	0	0	0	0	0	0	0	NA	NA
XLOC_008342	4.60285	0	0	0	0	0	0	0	NA	NA
XLOC_007177	0	12.8589	17.5816	Inf	Inf	15.0791	66.7108	40.966	4.42407	2.71675
XLOC_012097	0	0	0	NA	NA	1.07708	1.62709	2.92615	1.51066	2.71675
XLOC_009797	0	0	0	NA	NA	0	0	2.92615	NA	Inf
XLOC_007676	0	0.714381	0	Inf	NA	0	0	0	NA	NA
XLOC_005273	2.30142	0	0	0	0	1.07708	0	1.46307	0	1.35838
XLOC_007530	0	0	0	NA	NA	3.23123	0	2.92615	0	0.905584
XLOC_013794	4.60285	0	0	0	0	0	0	0	NA	NA
XLOC_009957	0	2.85752	0	Inf	NA	0	0	0	NA	NA
XLOC_008405	0	0.714381	0	Inf	NA	0	0	0	NA	NA
XLOC_002282	42.9599	14.2876	18.4607	0.33258	0.429719	34.4664	58.5753	24.8722	1.69949	0.721637
XLOC_004725	2.30142	1.42876	5.27448	0.620816	2.29183	0	1.62709	0	Inf	NA
XLOC_005614	0	0.714381	0	Inf	NA	0	0	0	NA	NA
XLOC_005426	8.43855	0.714381	0	0.0846568	0	30.1581	0	14.6307	0	0.485134
XLOC_013841	0	5.71504	0	Inf	NA	0	0	0	NA	NA
XLOC_008186	0	0	0	NA	NA	1.07708	0	0	0	0
XLOC_011693	2.30142	1.42876	0	0.620816	0	0	0	2.92615	NA	Inf
XLOC_009738	0	1.42876	0	Inf	NA	0	0	0	NA	NA
XLOC_006358	0	0.714381	0	Inf	NA	0	0	0	NA	NA
XLOC_013666	0	0	0	NA	NA	0	6.50837	0	Inf	NA
XLOC_009120	2.30142	0	0	0	0	0	0	0	NA	NA
XLOC_013932	0	0.714381	0	Inf	NA	0	0	0	NA	NA
XLOC_008691	0	3.5719	0.87908	Inf	Inf	0	0	1.46307	NA	Inf
XLOC_005131	1.53428	0	0	0	0	0	0	0	NA	NA
XLOC_005223	264.664	434.343	424.595	1.64111	1.60428	300.504	725.683	440.385	2.41489	1.46549
XLOC_012515	3.8357	0	0	0	0	0	0	0	NA	NA
XLOC_010143	25.3157	3.5719	11.428	0.141095	0.451422	0	0	0	NA	NA
XLOC_004896	9.20569	6.42943	0	0.698418	0	10.7708	26.0335	7.31537	2.41705	0.679188
XLOC_012975	12.2743	4.28628	0	0.349209	0	6.46245	4.88128	13.1677	0.755329	2.03756
XLOC_008448	0	1.42876	1.75816	Inf	Inf	0	4.88128	0	Inf	NA
XLOC_006763	0.767141	18.5739	0.87908	24.2118	1.14592	3.23123	0	5.85229	0	1.81117
XLOC_005213	3.06856	0	0	0	0	0	0	0	NA	NA
XLOC_012551	0	2.85752	0	Inf	NA	1.07708	0	0	0	0
XLOC_002925	4.60285	1.42876	0	0.310408	0	4.3083	4.88128	0	1.13299	0
XLOC_005592	3.8357	0.714381	0	0.186245	0	22.6186	1.62709	5.85229	0.0719361	0.258738
XLOC_005712	6.13713	0.714381	0	0.116403	0	0	0	0	NA	NA
XLOC_006200	21.4799	2.85752	1.75816	0.133032	0.0818512	11.8478	0	4.38922	0	0.370466
XLOC_004321	0	0	0	NA	NA	1.07708	0	0	0	0
XLOC_009599	0	0	0	NA	NA	16.1561	13.0167	4.38922	0.805684	0.271675
XLOC_007557	0	12.8589	10.549	Inf	Inf	0	0	1.46307	NA	Inf
XLOC_008225	2.30142	2.14314	0	0.931225	0	18.3103	0	1.46307	0	0.0799045
XLOC_001910	0	0	0	NA	NA	0	0	1.46307	NA	Inf
XLOC_007110	0	0	0	NA	NA	5.38538	0	1.46307	0	0.271675
XLOC_006422	0.767141	0	0	0	0	0	0	0	NA	NA
XLOC_005753	12.2743	6.42943	0	0.523814	0	4.3083	0	1.46307	0	0.339594
XLOC_008746	3.06856	0	3.51632	0	1.14592	0	0	0	NA	NA
XLOC_013240	0	0	0	NA	NA	0	3.25419	0	Inf	NA
XLOC_008705	3.06856	0.714381	3.51632	0.232806	1.14592	0	0	0	NA	NA
XLOC_013022	3.8357	3.5719	5.27448	0.931225	1.3751	1.07708	0	0	0	0
XLOC_002111	34.5213	25.7177	3.51632	0.74498	0.101859	101.245	58.5753	79.0059	0.57855	0.780344
XLOC_000263	0.767141	0.714381	2.63724	0.931225	3.43775	1.07708	0	0	0	0
XLOC_010828	0	0.714381	0	Inf	NA	0	0	0	NA	NA
XLOC_011281	0.767141	0	0	0	0	0	0	0	NA	NA
XLOC_009652	0	0.714381	0	Inf	NA	0	0	0	NA	NA
XLOC_001608	0	0.714381	0	Inf	NA	1.07708	0	0	0	0
XLOC_005392	0	0	0.87908	NA	Inf	0	3.25419	5.85229	Inf	Inf
XLOC_004774	3.8357	0	0	0	0	0	0	0	NA	NA
XLOC_011548	0.767141	0	0	0	0	1.07708	0	0	0	0
XLOC_013910	0	0.714381	0	Inf	NA	0	0	0	NA	NA
XLOC_004471	5.36999	0	0	0	0	0	0	0	NA	NA
XLOC_013921	0	0.714381	0	Inf	NA	64.6245	6.50837	43.8922	0.100711	0.679188
XLOC_010309	0	12.8589	4.3954	Inf	Inf	0	3.25419	0	Inf	NA
XLOC_010039	0	0.714381	0	Inf	NA	0	0	0	NA	NA
XLOC_000304	15.3428	52.8642	13.1862	3.44553	0.859437	44.1601	35.796	27.7984	0.810597	0.629491
XLOC_003364	0	0	0	NA	NA	1.07708	0	0	0	0
XLOC_012685	0	0	0	NA	NA	1.07708	0	0	0	0
XLOC_002616	0	0.714381	0	Inf	NA	0	0	0	NA	NA
XLOC_003455	0	0.714381	0	Inf	NA	0	0	0	NA	NA
XLOC_008873	3.8357	0	1.75816	0	0.458367	0	0	0	NA	NA
XLOC_007064	3.06856	0.714381	0	0.232806	0	0	0	0	NA	NA
XLOC_002741	56.7684	30.7184	113.401	0.541117	1.99761	0	0	4.38922	NA	Inf
XLOC_005665	2.30142	0.714381	0	0.310408	0	1.07708	3.25419	4.38922	3.02132	4.07513
XLOC_007770	0	0.714381	0	Inf	NA	0	0	0	NA	NA
XLOC_006555	9.20569	2.85752	1.75816	0.310408	0.190986	0	8.13546	0	Inf	NA
XLOC_011015	0	0.714381	0	Inf	NA	0	0	0	NA	NA
XLOC_010806	0	0.714381	0	Inf	NA	1.07708	9.76256	0	9.06395	0
XLOC_007641	3.06856	0	1.75816	0	0.572958	0	0	0	NA	NA
XLOC_009060	0	1.42876	0	Inf	NA	0	3.25419	0	Inf	NA
XLOC_011359	0	1.42876	0.87908	Inf	Inf	0	0	0	NA	NA
XLOC_001809	0	0	0	NA	NA	1.07708	0	0	0	0
XLOC_008809	8.43855	0	0	0	0	0	0	0	NA	NA
XLOC_014255	27.6171	61.4367	36.9213	2.22459	1.3369	18.3103	29.2877	19.0199	1.59952	1.03876
XLOC_014100	0	2.85752	0.87908	Inf	Inf	0	0	0	NA	NA
XLOC_011546	3.06856	98.5845	50.1075	32.1272	16.3293	0	0	0	NA	NA
XLOC_009810	6.90427	1.42876	0.87908	0.206939	0.127324	0	0	0	NA	NA
XLOC_000497	1.53428	0.714381	5.27448	0.465612	3.43775	0	0	1.46307	NA	Inf
XLOC_010734	5.36999	6.42943	0.87908	1.19729	0.163702	6.46245	3.25419	0	0.503553	0
XLOC_004607	2.30142	0	0	0	0	0	0	0	NA	NA
XLOC_011408	2.30142	0	0	0	0	0	0	0	NA	NA
XLOC_005344	0	0	0	NA	NA	1.07708	0	0	0	0
XLOC_007858	13.0414	20.717	11.428	1.58856	0.876289	1.07708	3.25419	7.31537	3.02132	6.79188
XLOC_009185	3.8357	0.714381	2.63724	0.186245	0.68755	5.38538	3.25419	4.38922	0.604263	0.815025
XLOC_003284	3.8357	0	0	0	0	2.15415	0	0	0	0
XLOC_003136	0	0.714381	0	Inf	NA	0	0	0	NA	NA
XLOC_005347	0	0	0	NA	NA	2.15415	0	0	0	0
XLOC_013283	72.1113	5.71504	7.91172	0.0792532	0.109715	1.07708	4.88128	8.77844	4.53197	8.15025
XLOC_007715	0	0	0	NA	NA	0	0	1.46307	NA	Inf
XLOC_010020	15.3428	8.57257	14.0653	0.558735	0.916733	19.3874	11.3896	11.7046	0.587478	0.603723
XLOC_011013	13.8085	7.85819	4.3954	0.569082	0.31831	0	0	0	NA	NA
XLOC_010150	0	0	0	NA	NA	0	0	1.46307	NA	Inf
XLOC_009516	3.06856	0	0	0	0	0	0	0	NA	NA
XLOC_011680	0	0.714381	3.51632	Inf	Inf	4.3083	1.62709	1.46307	0.377665	0.339594
XLOC_014243	0.767141	0	0	0	0	1.07708	0	1.46307	0	1.35838
XLOC_008507	1.53428	0	0	0	0	0	0	0	NA	NA
XLOC_006529	27.6171	3.5719	14.9444	0.129337	0.541127	4.3083	0	14.6307	0	3.39594
XLOC_006154	1.53428	0.714381	0	0.465612	0	0	0	0	NA	NA
XLOC_004924	89.7555	52.8642	44.8331	0.58898	0.499502	77.5494	11.3896	52.6706	0.14687	0.679188
XLOC_002932	0.767141	0	0	0	0	0	0	0	NA	NA
XLOC_005510	0	1.42876	0	Inf	NA	6.46245	0	5.85229	0	0.905584
XLOC_013181	0	1.42876	0.87908	Inf	Inf	3.23123	0	4.38922	0	1.35838
XLOC_005517	109.701	132.16	182.849	1.20473	1.66679	148.636	209.895	147.77	1.41214	0.994174
XLOC_007764	6.90427	3.5719	4.3954	0.517347	0.63662	0	0	0	NA	NA
XLOC_007953	0	0.714381	0	Inf	NA	0	0	0	NA	NA
XLOC_007253	14.5757	10.0013	14.0653	0.686166	0.964982	9.69368	11.3896	19.0199	1.17496	1.9621
XLOC_004640	1.53428	0	0	0	0	0	0	0	NA	NA
XLOC_007170	0	0	0	NA	NA	1.07708	0	0	0	0
XLOC_002078	0	0.714381	0	Inf	NA	0	0	0	NA	NA
XLOC_008979	0	0.714381	0	Inf	NA	0	0	0	NA	NA
XLOC_012398	0	0	0	NA	NA	3.23123	0	0	0	0
XLOC_010540	0.767141	1.42876	0	1.86245	0	1.07708	0	0	0	0
XLOC_002735	10.74	5.71504	0	0.532128	0	8.6166	6.50837	2.92615	0.755329	0.339594
XLOC_004195	5.36999	1.42876	0.87908	0.266064	0.163702	8.6166	4.88128	8.77844	0.566497	1.01878
XLOC_004269	2.30142	0	0	0	0	0	0	0	NA	NA
XLOC_008174	39.1242	15.7164	14.9444	0.401705	0.381972	36.6206	35.796	33.6507	0.977485	0.918901
XLOC_004434	3.06856	0	0	0	0	0	0	0	NA	NA
XLOC_004747	0	0	0	NA	NA	1.07708	0	0	0	0
XLOC_000191	0	0	0	NA	NA	3.23123	0	0	0	0
XLOC_012240	3.06856	0.714381	0	0.232806	0	0	0	0	NA	NA
XLOC_001148	39.8913	0	1.75816	0	0.0440737	3.23123	0	4.38922	0	1.35838
XLOC_010966	0	0	0	NA	NA	0	0	1.46307	NA	Inf
XLOC_000293	0	0	0	NA	NA	2.15415	0	1.46307	0	0.679188
XLOC_011448	6.13713	26.4321	20.2188	4.30691	3.29451	35.5435	22.7793	40.966	0.640885	1.15256
XLOC_003870	0	0	0	NA	NA	6.46245	4.88128	4.38922	0.755329	0.679188
XLOC_000889	1.53428	20.0027	19.3398	13.0371	12.6051	4.3083	0	4.38922	0	1.01878
XLOC_006912	3.06856	0.714381	1.75816	0.232806	0.572958	10.7708	3.25419	10.2415	0.302132	0.950863
XLOC_007870	2.30142	0	0	0	0	0	0	0	NA	NA
XLOC_011373	0	0.714381	2.63724	Inf	Inf	0	0	0	NA	NA
XLOC_010529	0	7.14381	5.27448	Inf	Inf	0	0	0	NA	NA
XLOC_006790	3.06856	0	0	0	0	0	0	0	NA	NA
XLOC_008925	3.8357	3.5719	0	0.931225	0	5.38538	0	0	0	0
XLOC_009224	36.8228	10.0013	7.03264	0.271607	0.190986	15.0791	6.50837	26.3353	0.431617	1.74648
XLOC_007930	0	0	0	NA	NA	5.38538	9.76256	8.77844	1.81279	1.63005
XLOC_000855	5.36999	0	7.03264	0	1.30962	0	1.62709	0	Inf	NA
XLOC_006938	20.7128	21.4314	7.91172	1.03469	0.381972	0	0	0	NA	NA
XLOC_009349	0	0	0	NA	NA	2.15415	0	1.46307	0	0.679188
XLOC_004673	0	0	1.75816	NA	Inf	0	0	0	NA	NA
XLOC_006333	0	0.714381	0	Inf	NA	1.07708	0	1.46307	0	1.35838
XLOC_011059	1.53428	0	0	0	0	0	0	0	NA	NA
XLOC_008149	39.8913	2.14314	34.2841	0.0537245	0.859437	17.2332	6.50837	4.38922	0.377665	0.254695
XLOC_005323	193.32	1219.45	467.67	6.30794	2.41916	328.508	325.419	182.884	0.990596	0.556711
XLOC_004592	10.74	2.14314	0	0.199548	0	0	0	0	NA	NA
XLOC_002951	2.30142	1.42876	2.63724	0.620816	1.14592	1.07708	0	0	0	0
XLOC_009627	0	0	0	NA	NA	3.23123	4.88128	4.38922	1.51066	1.35838
XLOC_012688	0	0	0.87908	NA	Inf	0	4.88128	5.85229	Inf	Inf
XLOC_009361	0	2.85752	1.75816	Inf	Inf	0	0	0	NA	NA
XLOC_005429	0	0.714381	1.75816	Inf	Inf	1.07708	6.50837	0	6.04263	0
XLOC_013737	11.5071	1.42876	0	0.124163	0	0	0	0	NA	NA
XLOC_007422	0	0.714381	0	Inf	NA	0	0	0	NA	NA
XLOC_004049	64.4398	22.8602	32.5259	0.354752	0.504749	0	0	0	NA	NA
XLOC_007879	0	0	0	NA	NA	0	0	1.46307	NA	Inf
XLOC_001341	0	0	0	NA	NA	0	3.25419	0	Inf	NA
XLOC_012877	72.1113	35.719	12.3071	0.495332	0.170668	100.168	94.3714	52.6706	0.942131	0.525823
XLOC_002652	2.30142	0.714381	0	0.310408	0	2.15415	0	0	0	0
XLOC_004187	0	1.42876	0	Inf	NA	0	0	0	NA	NA
XLOC_011828	0	0	0	NA	NA	3.23123	1.62709	0	0.503553	0
XLOC_010400	2.30142	0	0	0	0	0	0	0	NA	NA
XLOC_009815	0.767141	0	0	0	0	0	0	0	NA	NA
XLOC_012170	0	2.85752	1.75816	Inf	Inf	0	0	0	NA	NA
XLOC_010244	11.5071	2.85752	7.03264	0.248327	0.611156	64.6245	37.4231	11.7046	0.579086	0.181117
XLOC_012833	0	10.7157	12.3071	Inf	Inf	0	0	0	NA	NA
XLOC_011495	0.767141	0	0	0	0	1.07708	0	0	0	0
XLOC_013844	0	0	0.87908	NA	Inf	0	0	0	NA	NA
XLOC_011808	0	2.85752	0	Inf	NA	0	0	0	NA	NA
XLOC_007744	2.30142	0	0	0	0	0	1.62709	0	Inf	NA
XLOC_013793	2.30142	2.14314	0.87908	0.931225	0.381972	0	0	0	NA	NA
XLOC_008531	3.06856	2.14314	0	0.698418	0	0	0	0	NA	NA
XLOC_012658	0	0	0	NA	NA	0	6.50837	0	Inf	NA
XLOC_012827	15.3428	0	0	0	0	0	0	0	NA	NA
XLOC_003203	0	0	0.87908	NA	Inf	0	0	0	NA	NA
XLOC_003993	0	0	0.87908	NA	Inf	0	0	0	NA	NA
XLOC_011331	23.0142	3.5719	0.87908	0.155204	0.0381972	0	0	0	NA	NA
XLOC_005441	0.767141	0	7.91172	0	10.3132	1.07708	8.13546	2.92615	7.55329	2.71675
XLOC_001718	0	0	0.87908	NA	Inf	0	0	0	NA	NA
XLOC_005923	1.53428	0	0	0	0	6.46245	1.62709	1.46307	0.251776	0.226396
XLOC_001550	0	0	0	NA	NA	2.15415	1.62709	0	0.755329	0
XLOC_008462	132.715	109.3	56.2611	0.823569	0.423923	149.713	34.1689	67.3014	0.228229	0.449534
XLOC_002080	1.53428	11.4301	24.6142	7.4498	16.0428	1.07708	1.62709	1.46307	1.51066	1.35838
XLOC_014071	0	0	0	NA	NA	15.0791	1.62709	11.7046	0.107904	0.776215
XLOC_001361	0	0.714381	0	Inf	NA	0	0	1.46307	NA	Inf
XLOC_014275	0	0	0	NA	NA	0	3.25419	0	Inf	NA
XLOC_002888	3.8357	1.42876	0.87908	0.37249	0.229183	1.07708	0	4.38922	0	4.07513
XLOC_013451	0	0	0	NA	NA	1.07708	0	0	0	0
XLOC_002368	5.36999	0	0	0	0	10.7708	0	0	0	0
XLOC_011150	1.53428	0	2.63724	0	1.71887	0	0	4.38922	NA	Inf
XLOC_010504	0	0.714381	0	Inf	NA	0	0	0	NA	NA
XLOC_012538	67.5084	59.2936	15.8234	0.878314	0.234392	0	0	0	NA	NA
XLOC_009927	0.767141	0	0	0	0	1.07708	0	0	0	0
XLOC_005617	0	0	0	NA	NA	0	0	0	NA	NA
XLOC_000812	2.30142	0	0	0	0	2.15415	0	1.46307	0	0.679188
XLOC_009279	6.90427	1.42876	0	0.206939	0	0	0	0	NA	NA
XLOC_009164	0	0	0	NA	NA	0	0	1.46307	NA	Inf
XLOC_011482	17.6442	3.5719	7.03264	0.20244	0.39858	1.07708	0	1.46307	0	1.35838
XLOC_002383	0	0	0	NA	NA	1.07708	0	0	0	0
XLOC_011333	32.2199	2.85752	14.9444	0.0886881	0.463823	9.69368	4.88128	10.2415	0.503553	1.05651
XLOC_004272	3.06856	0	0	0	0	0	0	0	NA	NA
XLOC_011636	7.67141	2.14314	0	0.279367	0	0	0	0	NA	NA
XLOC_010161	0	1.42876	0	Inf	NA	0	0	0	NA	NA
XLOC_006863	0	0	0.87908	NA	Inf	0	0	0	NA	NA
XLOC_009145	14.5757	7.14381	11.428	0.490118	0.784048	10.7708	0	7.31537	0	0.679188
XLOC_005128	0	0	0	NA	NA	2.15415	0	0	0	0
XLOC_014001	0	0	0	NA	NA	0	0	1.46307	NA	Inf
XLOC_009378	668.18	44.2916	43.954	0.0662869	0.0657817	0	0	0	NA	NA
XLOC_012521	0	2.14314	0.87908	Inf	Inf	0	0	0	NA	NA
XLOC_007662	4.60285	30.004	23.7351	6.51857	5.15662	0	0	0	NA	NA
XLOC_008852	2.30142	0.714381	3.51632	0.310408	1.52789	3.23123	0	2.92615	0	0.905584
XLOC_001013	0	0	0	NA	NA	1.07708	0	0	0	0
XLOC_005774	0.767141	0	0	0	0	0	0	0	NA	NA
XLOC_012562	4.60285	0.714381	0	0.155204	0	0	0	0	NA	NA
XLOC_004879	0	5.71504	0	Inf	NA	1.07708	0	0	0	0
XLOC_007889	1.53428	0.714381	0.87908	0.465612	0.572958	0	0	0	NA	NA
XLOC_009864	0	0	0	NA	NA	1.07708	0	0	0	0
XLOC_012708	0.767141	0	0	0	0	0	6.50837	0	Inf	NA
XLOC_011552	0	1.42876	0	Inf	NA	0	0	0	NA	NA
XLOC_003160	0	0	0.87908	NA	Inf	0	0	0	NA	NA
XLOC_005113	83.6184	55.0073	174.937	0.657838	2.09209	58.1621	283.114	36.5768	4.86768	0.628878
XLOC_003175	0	0.714381	0	Inf	NA	0	0	0	NA	NA
XLOC_012898	83.6184	58.5792	48.3494	0.700554	0.578215	0	0	0	NA	NA
XLOC_007458	4.60285	0	0	0	0	0	0	0	NA	NA
XLOC_011881	1.53428	0	0	0	0	0	0	0	NA	NA
XLOC_005659	0	0	0	NA	NA	1.07708	0	0	0	0
XLOC_004736	1.53428	2.14314	0	1.39684	0	10.7708	0	4.38922	0	0.407513
XLOC_009183	0	0.714381	0	Inf	NA	0	0	2.92615	NA	Inf
XLOC_009167	0	0.714381	0	Inf	NA	0	0	0	NA	NA
XLOC_007800	6.90427	0	7.91172	0	1.14592	0	3.25419	1.46307	Inf	Inf
XLOC_014093	0	2.85752	0	Inf	NA	0	1.62709	0	Inf	NA
XLOC_003202	0	0	0	NA	NA	2.15415	0	0	0	0
XLOC_010101	0	0	0	NA	NA	1.07708	0	0	0	0
XLOC_012406	0	4.28628	2.63724	Inf	Inf	1.07708	19.5251	7.31537	18.1279	6.79188
XLOC_006182	0	0	0	NA	NA	2.15415	0	0	0	0
XLOC_000369	2.30142	0.714381	0	0.310408	0	2.15415	0	0	0	0
XLOC_013024	9.20569	0	0	0	0	0	0	0	NA	NA
XLOC_009602	0	0	0	NA	NA	0	0	2.92615	NA	Inf
XLOC_011586	0	0	0	NA	NA	1.07708	0	0	0	0
XLOC_008672	3.06856	0	0	0	0	0	0	0	NA	NA
XLOC_008072	13.8085	2.85752	0	0.206939	0	3.23123	0	7.31537	0	2.26396
XLOC_007098	0	0.714381	1.75816	Inf	Inf	7.53953	0	1.46307	0	0.194054
XLOC_008618	4.60285	0	0	0	0	1.07708	0	0	0	0
XLOC_005988	0	0	0	NA	NA	0	0	1.46307	NA	Inf
XLOC_009564	0.767141	0	0	0	0	0	0	0	NA	NA
XLOC_000670	0	2.14314	0.87908	Inf	Inf	0	0	0	NA	NA
XLOC_001854	29.1514	9.28695	31.6469	0.318577	1.08561	80.7807	45.5586	42.4291	0.563979	0.525239
XLOC_010262	0	23.5746	6.15356	Inf	Inf	0	0	0	NA	NA
XLOC_005663	6.90427	4.28628	3.51632	0.620816	0.509296	8.6166	16.2709	2.92615	1.88832	0.339594
XLOC_008848	0	0	0.87908	NA	Inf	0	0	0	NA	NA
XLOC_008349	6.90427	0	0	0	0	0	0	0	NA	NA
XLOC_010989	0	0	0	NA	NA	3.23123	0	0	0	0
XLOC_009787	0	0.714381	0	Inf	NA	0	0	0	NA	NA
XLOC_002996	0	0	4.3954	NA	Inf	0	0	0	NA	NA
XLOC_005302	1.53428	0	0	0	0	0	0	0	NA	NA
XLOC_003755	0	0	0	NA	NA	0	0	1.46307	NA	Inf
XLOC_009765	0.767141	0	0	0	0	0	0	0	NA	NA
XLOC_004451	0	0	0	NA	NA	1.07708	0	0	0	0
XLOC_000780	0	0	0.87908	NA	Inf	0	0	0	NA	NA
XLOC_000650	1.53428	0.714381	4.3954	0.465612	2.86479	5.38538	8.13546	1.46307	1.51066	0.271675
XLOC_009526	0	0	0	NA	NA	1.07708	0	0	0	0
XLOC_002433	0	0	0	NA	NA	1.07708	0	0	0	0
XLOC_004915	0.767141	3.5719	0	4.65612	0	2.15415	1.62709	4.38922	0.755329	2.03756
XLOC_002515	0	0.714381	0	Inf	NA	0	0	0	NA	NA
XLOC_002063	0	1.42876	0	Inf	NA	0	3.25419	7.31537	Inf	Inf
XLOC_007241	0.767141	15.002	3.51632	19.5557	4.58367	47.3913	68.3379	19.0199	1.44199	0.401338
XLOC_005115	0	1.42876	6.15356	Inf	Inf	2.15415	0	1.46307	0	0.679188
XLOC_007181	0	0	0	NA	NA	0	11.3896	0	Inf	NA
XLOC_007222	0	0	0	NA	NA	4.3083	0	4.38922	0	1.01878
XLOC_007165	0	0	0	NA	NA	2.15415	0	4.38922	0	2.03756
XLOC_012611	0	1.42876	0	Inf	NA	0	0	1.46307	NA	Inf
XLOC_014147	0	0.714381	4.3954	Inf	Inf	0	0	0	NA	NA
XLOC_001302	0.767141	0	0	0	0	0	0	0	NA	NA
XLOC_008643	4.60285	0	0	0	0	0	0	0	NA	NA
XLOC_002561	0	0	0	NA	NA	1.07708	0	0	0	0
XLOC_012905	5.36999	30.7184	7.03264	5.72038	1.30962	6.46245	26.0335	14.6307	4.02842	2.26396
XLOC_010585	0	0	0	NA	NA	2.15415	0	0	0	0
XLOC_012162	21.4799	47.8635	78.2381	2.22829	3.64238	6.46245	14.6438	13.1677	2.26599	2.03756
XLOC_011060	3.06856	40.0053	36.9213	13.0371	12.0321	0	1.62709	0	Inf	NA
XLOC_005126	8.43855	3.5719	0	0.423284	0	6.46245	9.76256	16.0938	1.51066	2.49036
XLOC_009100	0.767141	0	0	0	0	0	0	0	NA	NA
XLOC_003907	0	0	0	NA	NA	0	0	1.46307	NA	Inf
XLOC_010434	4.60285	0	0	0	0	0	0	0	NA	NA
XLOC_006493	0	2.85752	8.7908	Inf	Inf	0	0	0	NA	NA
XLOC_006487	3.06856	0	0	0	0	0	0	0	NA	NA
XLOC_008384	0	0	1.75816	NA	Inf	0	0	0	NA	NA
XLOC_007536	6.13713	0	0	0	0	0	0	0	NA	NA
XLOC_002069	1.53428	0	0	0	0	0	0	0	NA	NA
XLOC_005409	0	2.14314	0	Inf	NA	0	1.62709	1.46307	Inf	Inf
XLOC_005365	1.53428	0	0	0	0	1.07708	1.62709	0	1.51066	0
XLOC_011008	2.30142	17.1451	12.3071	7.4498	5.34761	0	0	0	NA	NA
XLOC_008512	0	0	0	NA	NA	0	1.62709	0	Inf	NA
XLOC_006833	0	0	0	NA	NA	9.69368	24.4064	27.7984	2.51776	2.86768
XLOC_013623	0	1.42876	0	Inf	NA	0	0	0	NA	NA
XLOC_010779	1.53428	0.714381	0	0.465612	0	0	0	0	NA	NA
XLOC_004611	0	0	0	NA	NA	0	0	1.46307	NA	Inf
XLOC_007929	0	0	0	NA	NA	5.38538	3.25419	0	0.604263	0
XLOC_014271	0	0	0	NA	NA	0	0	1.46307	NA	Inf
XLOC_012605	9.97283	0	0	0	0	0	0	0	NA	NA
XLOC_007124	3.06856	2.14314	0	0.698418	0	0	0	0	NA	NA
XLOC_012626	0	1.42876	0	Inf	NA	0	0	0	NA	NA
XLOC_002624	4.60285	2.85752	4.3954	0.620816	0.95493	1.07708	0	0	0	0
XLOC_014388	0.767141	1.42876	0	1.86245	0	3.23123	4.88128	0	1.51066	0
XLOC_007528	0	0	0	NA	NA	1.07708	0	0	0	0
XLOC_003092	0	0.714381	0	Inf	NA	0	0	0	NA	NA
XLOC_000691	0	3.5719	27.2515	Inf	Inf	4.3083	9.76256	8.77844	2.26599	2.03756
XLOC_004818	7.67141	0	0	0	0	0	0	0	NA	NA
XLOC_000820	0	0.714381	0	Inf	NA	0	0	0	NA	NA
XLOC_007348	0.767141	1.42876	4.3954	1.86245	5.72958	7.53953	3.25419	1.46307	0.431617	0.194054
XLOC_001953	0	2.85752	0	Inf	NA	5.38538	8.13546	11.7046	1.51066	2.1734
XLOC_011686	1.53428	0	0.87908	0	0.572958	0	0	0	NA	NA
XLOC_013788	0	0	0	NA	NA	6.46245	1.62709	1.46307	0.251776	0.226396
XLOC_003640	1.53428	0	5.27448	0	3.43775	0	6.50837	1.46307	Inf	Inf
XLOC_008128	0	0	0	NA	NA	1.07708	0	2.92615	0	2.71675
XLOC_014409	0	1.42876	0	Inf	NA	0	0	0	NA	NA
XLOC_002498	0	0.714381	0	Inf	NA	0	0	0	NA	NA
XLOC_009447	4.60285	2.14314	0	0.465612	0	0	0	0	NA	NA
XLOC_010804	0	0	0	NA	NA	0	0	1.46307	NA	Inf
XLOC_011197	0	0.714381	0	Inf	NA	0	0	0	NA	NA
XLOC_012683	0	0	0	NA	NA	8.6166	17.898	13.1677	2.07716	1.52817
XLOC_001788	16.11	7.14381	10.549	0.44344	0.654809	3.23123	1.62709	2.92615	0.503553	0.905584
XLOC_012977	0	0	0	NA	NA	15.0791	1.62709	5.85229	0.107904	0.388107
XLOC_008875	0	16.4308	2.63724	Inf	Inf	0	0	0	NA	NA
XLOC_004366	65.9741	11.4301	12.3071	0.173251	0.186545	91.5514	50.4399	86.3213	0.550946	0.942873
XLOC_012216	0	0.714381	0	Inf	NA	0	0	0	NA	NA
XLOC_003460	0	0.714381	0	Inf	NA	0	3.25419	0	Inf	NA
XLOC_010308	0	4.28628	4.3954	Inf	Inf	0	0	0	NA	NA
XLOC_001583	0	0.714381	1.75816	Inf	Inf	0	1.62709	1.46307	Inf	Inf
XLOC_002473	29.9185	14.2876	4.3954	0.477551	0.146912	22.6186	3.25419	21.9461	0.143872	0.970268
XLOC_000648	0	0.714381	0	Inf	NA	0	0	0	NA	NA
XLOC_010622	0	0.714381	0	Inf	NA	0	0	0	NA	NA
XLOC_009724	0	0	0	NA	NA	2.15415	0	0	0	0
XLOC_003209	2.30142	0	4.3954	0	1.90986	2.15415	3.25419	4.38922	1.51066	2.03756
XLOC_013042	0	2.85752	1.75816	Inf	Inf	0	11.3896	0	Inf	NA
XLOC_009416	0	0	0	NA	NA	1.07708	0	0	0	0
XLOC_006588	0	1.42876	9.66988	Inf	Inf	0	19.5251	4.38922	Inf	Inf
XLOC_011755	14.5757	1.42876	1.75816	0.0980236	0.120623	1.07708	0	0	0	0
XLOC_010047	0.767141	0.714381	0	0.931225	0	0	1.62709	1.46307	Inf	Inf
XLOC_012359	4.60285	0	0	0	0	5.38538	6.50837	5.85229	1.20853	1.0867
XLOC_002054	0.767141	0.714381	0	0.931225	0	0	0	0	NA	NA
XLOC_012456	3.8357	0	1.75816	0	0.458367	0	1.62709	1.46307	Inf	Inf
XLOC_009592	2.30142	0	0	0	0	0	0	0	NA	NA
XLOC_012004	0	0.714381	0	Inf	NA	2.15415	6.50837	4.38922	3.02132	2.03756
XLOC_013852	389.708	339.331	175.816	0.870732	0.451148	202.49	340.062	378.936	1.6794	1.87138
XLOC_010859	0	2.14314	1.75816	Inf	Inf	0	0	0	NA	NA
XLOC_005355	0	0.714381	0	Inf	NA	0	0	0	NA	NA
XLOC_010971	0	0.714381	2.63724	Inf	Inf	0	0	0	NA	NA
XLOC_013837	1.53428	0	0	0	0	0	0	0	NA	NA
XLOC_000302	0	2.85752	0	Inf	NA	0	1.62709	0	Inf	NA
XLOC_002263	36.0556	44.2916	24.6142	1.22842	0.682674	8.6166	3.25419	11.7046	0.377665	1.35838
XLOC_009035	3.06856	3.5719	4.3954	1.16403	1.4324	2.15415	0	1.46307	0	0.679188
XLOC_000490	8.43855	2.14314	0	0.25397	0	0	0	1.46307	NA	Inf
XLOC_008188	0	0.714381	0	Inf	NA	0	0	0	NA	NA
XLOC_011997	3.8357	4.28628	7.91172	1.11747	2.06265	1.07708	3.25419	7.31537	3.02132	6.79188
XLOC_005225	1.53428	0	0	0	0	0	0	4.38922	NA	Inf
XLOC_010579	0.767141	0	0	0	0	0	0	1.46307	NA	Inf
XLOC_004752	0	28.5752	40.4377	Inf	Inf	0	0	0	NA	NA
XLOC_005690	70.577	92.8695	33.405	1.31586	0.473313	359.743	198.505	311.635	0.551797	0.86627
XLOC_005238	0.767141	0	0	0	0	0	0	0	NA	NA
XLOC_013713	0	0	8.7908	NA	Inf	0	0	0	NA	NA
XLOC_013207	0.767141	0	0	0	0	0	0	0	NA	NA
XLOC_012800	3.8357	3.5719	2.63724	0.931225	0.68755	0	0	0	NA	NA
XLOC_007855	0	22.8602	4.3954	Inf	Inf	5.38538	13.0167	4.38922	2.41705	0.815025
XLOC_011844	0	7.85819	7.03264	Inf	Inf	2.15415	14.6438	1.46307	6.79796	0.679188
XLOC_009715	2.30142	0	0	0	0	0	0	0	NA	NA
XLOC_002605	0	2.14314	0	Inf	NA	0	0	0	NA	NA
XLOC_000190	25.3157	82.8681	132.741	3.2734	5.24344	144.328	60.2024	121.435	0.417122	0.841382
XLOC_012740	6.13713	0.714381	1.75816	0.116403	0.286479	0	0	1.46307	NA	Inf
XLOC_012197	19.1785	4.28628	0	0.223494	0	2.15415	0	4.38922	0	2.03756
XLOC_009199	0	2.14314	1.75816	Inf	Inf	9.69368	0	4.38922	0	0.452792
XLOC_004710	0	0.714381	0	Inf	NA	0	0	0	NA	NA
XLOC_004745	52.9327	25.7177	12.3071	0.485856	0.232505	0	0	0	NA	NA
XLOC_006321	0	0	0	NA	NA	2.15415	3.25419	0	1.51066	0
XLOC_005376	1.53428	0.714381	0	0.465612	0	4.3083	13.0167	2.92615	3.02132	0.679188
XLOC_002145	0	0	0.87908	NA	Inf	0	0	0	NA	NA
XLOC_001874	0	1.42876	0	Inf	NA	0	0	0	NA	NA
XLOC_012881	0	0	10.549	NA	Inf	0	0	0	NA	NA
XLOC_007053	9.20569	2.14314	3.51632	0.232806	0.381972	0	0	1.46307	NA	Inf
XLOC_004905	0	1.42876	0	Inf	NA	2.15415	1.62709	0	0.755329	0
XLOC_010237	0	0.714381	0	Inf	NA	0	0	0	NA	NA
XLOC_005066	12.2743	0.714381	0	0.0582015	0	0	0	0	NA	NA
XLOC_003821	0	1.42876	0.87908	Inf	Inf	0	1.62709	0	Inf	NA
XLOC_005219	3.06856	0	0	0	0	3.23123	0	0	0	0
XLOC_008823	5.36999	0	3.51632	0	0.654809	0	0	0	NA	NA
XLOC_008756	0	0.714381	1.75816	Inf	Inf	0	0	0	NA	NA
XLOC_000746	0	2.85752	0	Inf	NA	5.38538	0	10.2415	0	1.90173
XLOC_012623	0	0	0.87908	NA	Inf	0	0	0	NA	NA
XLOC_008770	0	0	0	NA	NA	1.07708	0	0	0	0
XLOC_000477	0	0.714381	0	Inf	NA	0	0	0	NA	NA
XLOC_010032	4.60285	43.5772	29.0096	9.46745	6.30254	8.6166	37.4231	125.824	4.34314	14.6025
XLOC_008152	50.6313	102.156	48.3494	2.01765	0.95493	327.431	175.726	159.475	0.536681	0.487049
XLOC_009544	11.5071	2.85752	4.3954	0.248327	0.381972	4.3083	3.25419	5.85229	0.755329	1.35838
XLOC_009920	6.13713	0	0	0	0	1.07708	0	0	0	0
XLOC_008500	17.6442	6.42943	1.75816	0.364392	0.0996449	0	0	0	NA	NA
XLOC_000062	0	0	0	NA	NA	2.15415	0	2.92615	0	1.35838
XLOC_007438	0	2.14314	3.51632	Inf	Inf	0	0	0	NA	NA
XLOC_009942	3.8357	0.714381	0	0.186245	0	5.38538	1.62709	0	0.302132	0
XLOC_007869	0	0	0.87908	NA	Inf	1.07708	0	0	0	0
XLOC_013763	0	0.714381	0	Inf	NA	0	0	0	NA	NA
XLOC_005862	3.8357	0	0	0	0	0	6.50837	0	Inf	NA
XLOC_010782	0	0.714381	0	Inf	NA	0	0	0	NA	NA
XLOC_014106	1.53428	2.14314	0	1.39684	0	0	0	0	NA	NA
XLOC_012579	0	0	1.75816	NA	Inf	0	0	0	NA	NA
XLOC_011210	0	0	0	NA	NA	0	0	1.46307	NA	Inf
XLOC_011136	0	0.714381	0	Inf	NA	0	0	0	NA	NA
XLOC_001757	0	0	0	NA	NA	1.07708	0	0	0	0
XLOC_006513	7.67141	7.14381	2.63724	0.931225	0.343775	2.15415	0	0	0	0
XLOC_001107	0	0.714381	0	Inf	NA	0	0	0	NA	NA
XLOC_013866	3.06856	9.28695	4.3954	3.02648	1.4324	4.3083	1.62709	1.46307	0.377665	0.339594
XLOC_000575	13.8085	0.714381	0	0.0517347	0	0	0	0	NA	NA
XLOC_005834	0	0.714381	0	Inf	NA	7.53953	4.88128	2.92615	0.647425	0.388107
XLOC_008370	65.207	321.471	320.864	4.93001	4.9207	17.2332	92.7443	35.1138	5.38172	2.03756
XLOC_008347	0.767141	0	0	0	0	0	0	0	NA	NA
XLOC_013923	6.13713	0	0.87908	0	0.14324	0	0	1.46307	NA	Inf
XLOC_005371	0	0.714381	0	Inf	NA	0	6.50837	1.46307	Inf	Inf
XLOC_002840	0	0	0	NA	NA	1.07708	0	0	0	0
XLOC_007753	5.36999	0.714381	12.3071	0.133032	2.29183	1.07708	0	8.77844	0	8.15025
XLOC_003286	0.767141	0	0	0	0	0	0	0	NA	NA
XLOC_001413	1.53428	0	0	0	0	0	0	0	NA	NA
XLOC_000939	0	0	1.75816	NA	Inf	3.23123	4.88128	1.46307	1.51066	0.452792
XLOC_011052	0	2.14314	0.87908	Inf	Inf	1.07708	1.62709	0	1.51066	0
XLOC_006829	0	0	0	NA	NA	1.07708	0	0	0	0
XLOC_003690	0.767141	0	0	0	0	0	0	1.46307	NA	Inf
XLOC_001354	4.60285	1.42876	0.87908	0.310408	0.190986	0	0	0	NA	NA
XLOC_001752	0	1.42876	0	Inf	NA	1.07708	0	0	0	0
XLOC_011224	0.767141	1.42876	0	1.86245	0	3.23123	0	8.77844	0	2.71675
XLOC_001099	0	2.14314	3.51632	Inf	Inf	3.23123	1.62709	1.46307	0.503553	0.452792
XLOC_006820	3.06856	0	1.75816	0	0.572958	0	0	0	NA	NA
XLOC_004165	3.06856	4.28628	6.15356	1.39684	2.00535	5.38538	14.6438	11.7046	2.71918	2.1734
XLOC_003650	0	0	0	NA	NA	2.15415	8.13546	1.46307	3.77665	0.679188
XLOC_005290	0	0	0	NA	NA	0	1.62709	0	Inf	NA
XLOC_011484	0	0	0	NA	NA	1.07708	0	1.46307	0	1.35838
XLOC_006079	9.20569	1.42876	6.15356	0.155204	0.668451	0	0	0	NA	NA
XLOC_013060	0	0	0	NA	NA	5.38538	4.88128	4.38922	0.906395	0.815025
XLOC_011476	0	0	0.87908	NA	Inf	0	0	0	NA	NA
XLOC_007966	14.5757	1.42876	7.03264	0.0980236	0.482491	1.07708	0	1.46307	0	1.35838
XLOC_012784	11.5071	0	0	0	0	0	0	0	NA	NA
XLOC_005076	0	0	0	NA	NA	0	3.25419	0	Inf	NA
XLOC_001609	9.97283	2.14314	1.75816	0.214898	0.176295	0	0	0	NA	NA
XLOC_005818	0.767141	0	0	0	0	4.3083	3.25419	4.38922	0.755329	1.01878
XLOC_002319	0	0.714381	2.63724	Inf	Inf	0	0	0	NA	NA
XLOC_002161	0	0	0	NA	NA	0	6.50837	0	Inf	NA
XLOC_013056	0	0	0	NA	NA	1.07708	1.62709	0	1.51066	0
XLOC_003676	0	0.714381	0	Inf	NA	0	0	0	NA	NA
XLOC_006389	0	0.714381	0	Inf	NA	0	0	0	NA	NA
XLOC_014268	0	0	3.51632	NA	Inf	0	0	0	NA	NA
XLOC_012845	0.767141	0	0.87908	0	1.14592	2.15415	0	0	0	0
XLOC_002336	0	2.14314	0	Inf	NA	2.15415	3.25419	1.46307	1.51066	0.679188
XLOC_006942	4.60285	30.7184	51.8657	6.67378	11.2682	4.3083	17.898	16.0938	4.15431	3.73553
XLOC_004419	7.67141	0.714381	10.549	0.0931225	1.3751	2.15415	0	2.92615	0	1.35838
XLOC_007503	6.13713	0	0	0	0	0	0	0	NA	NA
XLOC_009507	31.4528	28.5752	41.3167	0.908512	1.31361	63.5474	55.3212	48.2814	0.870549	0.759769
XLOC_004139	0	2.14314	0.87908	Inf	Inf	0	0	0	NA	NA
XLOC_013263	0	0	0	NA	NA	2.15415	0	2.92615	0	1.35838
XLOC_011155	0	1.42876	4.3954	Inf	Inf	0	0	0	NA	NA
XLOC_013631	0	1.42876	0	Inf	NA	0	0	0	NA	NA
XLOC_007188	0	0	0	NA	NA	2.15415	0	0	0	0
XLOC_001110	3.06856	2.14314	5.27448	0.698418	1.71887	4.3083	1.62709	0	0.377665	0
XLOC_012053	0.767141	0	2.63724	0	3.43775	0	0	2.92615	NA	Inf
XLOC_011183	164.168	15.002	2.63724	0.0913819	0.0160643	0	0	0	NA	NA
XLOC_005724	0	0	0	NA	NA	0	0	1.46307	NA	Inf
XLOC_013621	22.2471	3.5719	0	0.160556	0	31.2352	8.13546	19.0199	0.260458	0.608927
XLOC_001642	0	0	0.87908	NA	Inf	0	0	0	NA	NA
XLOC_001478	5.36999	40.7197	17.5816	7.58283	3.27405	3.23123	8.13546	2.92615	2.51776	0.905584
XLOC_000957	2.30142	2.14314	0	0.931225	0	1.07708	0	1.46307	0	1.35838
XLOC_010933	0	0	0	NA	NA	0	1.62709	1.46307	Inf	Inf
XLOC_010698	39.8913	61.4367	14.0653	1.5401	0.35259	33.3893	16.2709	13.1677	0.487309	0.394367
XLOC_000833	1.53428	5.71504	7.03264	3.7249	4.58367	1.07708	11.3896	2.92615	10.5746	2.71675
XLOC_006253	0	0	0	NA	NA	6.46245	0	0	0	0
XLOC_004888	0	0.714381	0	Inf	NA	0	0	0	NA	NA
XLOC_012870	3.06856	0	0	0	0	0	0	0	NA	NA
XLOC_002696	3.06856	2.14314	2.63724	0.698418	0.859437	0	0	0	NA	NA
XLOC_007276	0	0	4.3954	NA	Inf	0	0	0	NA	NA
XLOC_002636	7.67141	20.717	14.9444	2.70055	1.94806	4.3083	11.3896	4.38922	2.64365	1.01878
XLOC_009475	7.67141	0.714381	0	0.0931225	0	9.69368	0	7.31537	0	0.754653
XLOC_001743	0	2.85752	0.87908	Inf	Inf	2.15415	0	0	0	0
XLOC_011044	0.767141	2.14314	0	2.79367	0	0	0	0	NA	NA
XLOC_006088	0	5.00066	0	Inf	NA	0	0	0	NA	NA
XLOC_003555	0	0	0	NA	NA	0	6.50837	0	Inf	NA
XLOC_002545	0.767141	0	0	0	0	0	0	0	NA	NA
XLOC_003102	0.767141	0.714381	0	0.931225	0	3.23123	0	1.46307	0	0.452792
XLOC_004577	0	0.714381	0	Inf	NA	1.07708	6.50837	8.77844	6.04263	8.15025
XLOC_002890	0	0	0	NA	NA	0	0	1.46307	NA	Inf
XLOC_014257	0	0.714381	0	Inf	NA	0	0	0	NA	NA
XLOC_009452	0	0	0.87908	NA	Inf	0	0	0	NA	NA
XLOC_002956	6.13713	16.4308	4.3954	2.67727	0.716198	1.07708	4.88128	2.92615	4.53197	2.71675
XLOC_005935	1.53428	0.714381	0	0.465612	0	3.23123	0	2.92615	0	0.905584
XLOC_000348	69.0427	14.2876	12.3071	0.206939	0.178254	40.9289	16.2709	4.38922	0.397542	0.10724
XLOC_005448	0	0	0	NA	NA	0	0	4.38922	NA	Inf
XLOC_008482	1.53428	0	0	0	0	0	0	0	NA	NA
XLOC_002245	9.97283	24.2889	12.3071	2.43551	1.23406	32.3123	11.3896	33.6507	0.352487	1.04142
XLOC_006335	0	2.14314	0	Inf	NA	1.07708	0	1.46307	0	1.35838
XLOC_002303	0	0.714381	0	Inf	NA	0	0	0	NA	NA
XLOC_013708	0	0	0	NA	NA	0	0	1.46307	NA	Inf
XLOC_001980	0	3.5719	1.75816	Inf	Inf	0	17.898	5.85229	Inf	Inf
XLOC_002174	0.767141	0	0	0	0	0	0	0	NA	NA
XLOC_000567	0	0	0	NA	NA	2.15415	0	0	0	0
XLOC_012731	0	4.28628	0	Inf	NA	0	6.50837	0	Inf	NA
XLOC_007190	0.767141	0	0	0	0	0	0	0	NA	NA
XLOC_003263	0.767141	0	0	0	0	0	4.88128	2.92615	Inf	Inf
XLOC_003111	0	4.28628	0	Inf	NA	0	0	0	NA	NA
XLOC_000757	10.74	5.00066	13.1862	0.465612	1.22777	8.6166	14.6438	10.2415	1.69949	1.18858
XLOC_010488	45.2613	67.1518	33.405	1.48365	0.738048	103.399	40.6773	14.6307	0.393401	0.141497
XLOC_011880	3.06856	0.714381	0	0.232806	0	0	0	0	NA	NA
XLOC_003867	0.767141	0	0	0	0	0	0	0	NA	NA
XLOC_009625	0.767141	0.714381	0	0.931225	0	0	0	0	NA	NA
XLOC_014218	14.5757	2.85752	5.27448	0.196047	0.361868	0	0	0	NA	NA
XLOC_004890	0	61.4367	39.5586	Inf	Inf	1.07708	24.4064	8.77844	22.6599	8.15025
XLOC_011256	0	0	0	NA	NA	0	0	1.46307	NA	Inf
XLOC_000643	4.60285	4.28628	10.549	0.931225	2.29183	3.23123	17.898	23.4092	5.53908	7.24467
XLOC_005780	0	0	0	NA	NA	3.23123	1.62709	1.46307	0.503553	0.452792
XLOC_006142	0	0	0.87908	NA	Inf	0	0	0	NA	NA
XLOC_006604	7.67141	5.00066	0.87908	0.651857	0.114592	22.6186	19.5251	17.5569	0.863233	0.776215
XLOC_013429	1.53428	14.2876	2.63724	9.31225	1.71887	5.38538	13.0167	11.7046	2.41705	2.1734
XLOC_009473	0.767141	0	0	0	0	1.07708	1.62709	0	1.51066	0
XLOC_013164	0	0	0	NA	NA	0	0	1.46307	NA	Inf
XLOC_008937	3.8357	2.14314	0	0.558735	0	1.07708	0	1.46307	0	1.35838
XLOC_000539	1.53428	6.42943	0	4.19051	0	0	0	0	NA	NA
XLOC_005455	0	0	0	NA	NA	0	1.62709	0	Inf	NA
XLOC_001755	0	0	0	NA	NA	1.07708	0	0	0	0
XLOC_003863	0	0	0	NA	NA	0	3.25419	0	Inf	NA
XLOC_012382	0	0	0	NA	NA	1.07708	1.62709	10.2415	1.51066	9.50863
XLOC_008975	0	2.14314	1.75816	Inf	Inf	0	0	1.46307	NA	Inf
XLOC_001749	0.767141	0	0	0	0	0	0	0	NA	NA
XLOC_002252	0	0	0	NA	NA	1.07708	0	0	0	0
XLOC_013596	0	0.714381	0	Inf	NA	0	0	0	NA	NA
XLOC_013350	277.705	42.8628	18.4607	0.154347	0.0664758	10.7708	9.76256	5.85229	0.906395	0.54335
XLOC_004297	0.767141	1.42876	0	1.86245	0	0	0	0	NA	NA
XLOC_004559	0	0	0	NA	NA	9.69368	0	4.38922	0	0.452792
XLOC_007750	2.30142	0	0	0	0	0	0	0	NA	NA
XLOC_008828	11.5071	11.4301	61.5356	0.993306	5.34761	0	0	0	NA	NA
XLOC_014338	0	2.85752	1.75816	Inf	Inf	0	0	0	NA	NA
XLOC_002120	9.97283	0	0	0	0	0	0	0	NA	NA
XLOC_008360	5.36999	0	0	0	0	0	0	0	NA	NA
XLOC_012534	143.455	87.8688	96.6988	0.612517	0.674069	54.9308	73.2192	51.2076	1.33293	0.932219
XLOC_003834	19.1785	2.14314	6.15356	0.111747	0.320857	0	0	0	NA	NA
XLOC_006933	0.767141	0	0	0	0	0	0	0	NA	NA
XLOC_007570	0	0	0	NA	NA	0	1.62709	0	Inf	NA
XLOC_010851	0	1.42876	0.87908	Inf	Inf	0	0	0	NA	NA
XLOC_002528	0.767141	0	0	0	0	0	0	0	NA	NA
XLOC_012079	1.53428	3.5719	0.87908	2.32806	0.572958	3.23123	3.25419	1.46307	1.00711	0.452792
XLOC_012131	0	0	0	NA	NA	0	0	1.46307	NA	Inf
XLOC_013028	4.60285	2.14314	14.9444	0.465612	3.24676	0	0	5.85229	NA	Inf
XLOC_010204	11.5071	0	0	0	0	0	0	1.46307	NA	Inf
XLOC_012841	2.30142	0.714381	0	0.310408	0	0	0	0	NA	NA
XLOC_010915	0.767141	0	2.63724	0	3.43775	0	1.62709	0	Inf	NA
XLOC_000980	0	0.714381	0	Inf	NA	0	0	0	NA	NA
XLOC_011474	0	0	0	NA	NA	0	0	1.46307	NA	Inf
XLOC_000732	0	1.42876	0	Inf	NA	1.07708	0	0	0	0
XLOC_000895	0	0	0	NA	NA	0	0	2.92615	NA	Inf
XLOC_011184	2.30142	6.42943	0	2.79367	0	0	0	0	NA	NA
XLOC_009777	1.53428	1.42876	0	0.931225	0	0	3.25419	0	Inf	NA
XLOC_003559	0	0	0	NA	NA	3.23123	0	0	0	0
XLOC_009740	0	0	0	NA	NA	0	1.62709	1.46307	Inf	Inf
XLOC_001070	0	0	0	NA	NA	1.07708	0	1.46307	0	1.35838
XLOC_006979	0	0.714381	0	Inf	NA	0	0	0	NA	NA
XLOC_005771	0	0	0	NA	NA	1.07708	0	0	0	0
XLOC_013729	1.53428	0	0	0	0	0	0	0	NA	NA
XLOC_000557	0	0.714381	0	Inf	NA	0	0	0	NA	NA
XLOC_002949	0	0.714381	0.87908	Inf	Inf	0	0	0	NA	NA
XLOC_013301	0	5.71504	1.75816	Inf	Inf	1.07708	4.88128	1.46307	4.53197	1.35838
XLOC_004584	0	0	0	NA	NA	1.07708	0	0	0	0
XLOC_000152	2.30142	0	0	0	0	0	0	2.92615	NA	Inf
XLOC_003675	0	0.714381	0	Inf	NA	0	0	0	NA	NA
XLOC_003383	0	0.714381	0	Inf	NA	0	0	1.46307	NA	Inf
XLOC_008916	1.53428	0	1.75816	0	1.14592	0	0	4.38922	NA	Inf
XLOC_004985	0	0	0	NA	NA	1.07708	0	0	0	0
XLOC_012583	0	0	0	NA	NA	0	1.62709	0	Inf	NA
XLOC_001486	0	0.714381	0	Inf	NA	0	0	1.46307	NA	Inf
XLOC_014327	2.30142	0	0.87908	0	0.381972	1.07708	0	1.46307	0	1.35838
XLOC_005174	0	0.714381	0	Inf	NA	0	0	0	NA	NA
XLOC_005808	4.60285	2.14314	0	0.465612	0	0	0	0	NA	NA
XLOC_001592	16.8771	75.7243	65.931	4.48681	3.90653	16.1561	58.5753	19.0199	3.62558	1.17726
XLOC_003678	3.06856	0	0	0	0	1.07708	0	0	0	0
XLOC_004431	3.8357	0	0.87908	0	0.229183	4.3083	0	1.46307	0	0.339594
XLOC_001648	7.67141	0	5.27448	0	0.68755	1.07708	0	0	0	0
XLOC_003309	0	0	0.87908	NA	Inf	0	0	0	NA	NA
XLOC_004829	1.53428	0	0	0	0	0	0	0	NA	NA
XLOC_002313	0	0	0	NA	NA	0	0	1.46307	NA	Inf
XLOC_005981	10.74	3.5719	0	0.33258	0	2.15415	0	2.92615	0	1.35838
XLOC_011389	0	0	0	NA	NA	2.15415	0	0	0	0
XLOC_001417	23.7814	5.71504	1.75816	0.240316	0.0739301	51.6996	32.5419	30.7245	0.629441	0.594289
XLOC_013363	0	1.42876	0	Inf	NA	1.07708	0	0	0	0
XLOC_007667	0	1.42876	0	Inf	NA	0	0	0	NA	NA
XLOC_000221	6.90427	0.714381	8.7908	0.103469	1.27324	0	0	0	NA	NA
XLOC_011535	8.43855	22.1458	40.4377	2.62436	4.79201	5.38538	8.13546	11.7046	1.51066	2.1734
XLOC_004929	4.60285	7.85819	12.3071	1.70725	2.67381	0	0	0	NA	NA
XLOC_012892	2.30142	0	0.87908	0	0.381972	0	0	0	NA	NA
XLOC_013994	28289.1	0	31586.2	0	1.11655	1.07708	29460.1	5.85229	27352	5.4335
XLOC_014141	1.53428	1.42876	2.63724	0.931225	1.71887	0	0	1.46307	NA	Inf
XLOC_009682	7.67141	1.42876	7.91172	0.186245	1.03132	0	1.62709	1.46307	Inf	Inf
XLOC_014121	8.43855	7.85819	0	0.931225	0	0	0	0	NA	NA
XLOC_010825	3.8357	3.5719	4.3954	0.931225	1.14592	5.38538	0	0	0	0
XLOC_000777	0	1.42876	0	Inf	NA	0	0	0	NA	NA
XLOC_013904	0	0	0	NA	NA	1.07708	3.25419	0	3.02132	0
XLOC_003608	0	0	8.7908	NA	Inf	0	0	0	NA	NA
XLOC_002049	2.30142	0	0.87908	0	0.381972	0	0	0	NA	NA
XLOC_003316	0	0.714381	0	Inf	NA	0	0	0	NA	NA
XLOC_003629	0	0	0	NA	NA	2.15415	1.62709	1.46307	0.755329	0.679188
XLOC_003326	0	0.714381	0	Inf	NA	0	0	0	NA	NA
XLOC_010877	0	0	0	NA	NA	1.07708	0	2.92615	0	2.71675
XLOC_011545	0	7.14381	6.15356	Inf	Inf	0	0	0	NA	NA
XLOC_004180	0	0.714381	0	Inf	NA	0	0	0	NA	NA
XLOC_000068	2.30142	0	0	0	0	0	0	0	NA	NA
XLOC_002142	0	0.714381	0	Inf	NA	0	0	0	NA	NA
XLOC_014400	0	0.714381	0	Inf	NA	0	0	0	NA	NA
XLOC_009684	0	0.714381	0	Inf	NA	0	0	0	NA	NA
XLOC_008351	3.06856	0	0	0	0	0	0	0	NA	NA
XLOC_002124	4.60285	0.714381	0	0.155204	0	0	0	0	NA	NA
XLOC_013424	0	0	0.87908	NA	Inf	2.15415	3.25419	0	1.51066	0
XLOC_011921	0	0	2.63724	NA	Inf	1.07708	0	0	0	0
XLOC_012596	0.767141	2.14314	10.549	2.79367	13.751	1.07708	0	4.38922	0	4.07513
XLOC_003544	0	0	0	NA	NA	1.07708	0	1.46307	0	1.35838
XLOC_001882	0	0	0	NA	NA	1.07708	0	0	0	0
XLOC_009266	5.36999	0	0	0	0	0	0	0	NA	NA
XLOC_002543	13.0414	2.85752	1.75816	0.219112	0.134814	1.07708	0	1.46307	0	1.35838
XLOC_001458	0	3.5719	0	Inf	NA	6.46245	0	0	0	0
XLOC_014273	8.43855	0	0	0	0	0	0	0	NA	NA
XLOC_000916	0	0	0.87908	NA	Inf	1.07708	11.3896	5.85229	10.5746	5.4335
XLOC_010870	0	5.71504	6.15356	Inf	Inf	0	0	2.92615	NA	Inf
XLOC_004483	0	0	0	NA	NA	1.07708	0	2.92615	0	2.71675
XLOC_002867	0	0	0	NA	NA	10.7708	6.50837	7.31537	0.604263	0.679188
XLOC_014386	0	0	1.75816	NA	Inf	2.15415	1.62709	0	0.755329	0
XLOC_001871	9.97283	3.5719	6.15356	0.358163	0.617032	0	0	0	NA	NA
XLOC_003433	0	0	0	NA	NA	1.07708	0	0	0	0
XLOC_014209	1254.28	464.347	323.501	0.370212	0.257919	344.664	413.282	503.297	1.19909	1.46025
XLOC_000550	0	0	0	NA	NA	3.23123	0	1.46307	0	0.452792
XLOC_002198	3.06856	2.14314	0	0.698418	0	6.46245	0	5.85229	0	0.905584
XLOC_010037	0	0	0	NA	NA	0	0	1.46307	NA	Inf
XLOC_005968	16.8771	10.0013	6.15356	0.592597	0.36461	2.15415	3.25419	7.31537	1.51066	3.39594
XLOC_000015	0	0	0	NA	NA	1.07708	0	0	0	0
XLOC_011006	8.43855	10.7157	18.4607	1.26985	2.18766	0	0	0	NA	NA
XLOC_007387	0	0	0	NA	NA	1.07708	0	1.46307	0	1.35838
XLOC_001500	0	2.14314	0	Inf	NA	0	0	0	NA	NA
XLOC_002504	36.8228	1.42876	0.87908	0.038801	0.0238733	0	0	0	NA	NA
XLOC_001631	0	0.714381	0	Inf	NA	0	0	0	NA	NA
XLOC_006850	20.7128	8.57257	10.549	0.413878	0.509296	5.38538	4.88128	1.46307	0.906395	0.271675
XLOC_008625	1.53428	0	0	0	0	0	0	1.46307	NA	Inf
XLOC_012393	0	0	0	NA	NA	4.3083	1.62709	5.85229	0.377665	1.35838
XLOC_013607	0.767141	8.57257	5.27448	11.1747	6.8755	2.15415	0	0	0	0
XLOC_013742	0	0	0.87908	NA	Inf	0	0	0	NA	NA
XLOC_007960	31.4528	1.42876	0.87908	0.0454256	0.0279492	0	0	0	NA	NA
XLOC_012115	4.60285	3.5719	0	0.776021	0	16.1561	1.62709	2.92615	0.100711	0.181117
XLOC_004692	0	0.714381	0	Inf	NA	2.15415	0	1.46307	0	0.679188
XLOC_005490	0	0	1.75816	NA	Inf	0	0	0	NA	NA
XLOC_003057	0	0	0	NA	NA	1.07708	0	4.38922	0	4.07513
XLOC_001868	4.60285	0	0	0	0	0	0	0	NA	NA
XLOC_007200	0.767141	4.28628	5.27448	5.58735	6.8755	0	0	0	NA	NA
XLOC_009254	10.74	60.008	65.0519	5.58735	6.05699	0	0	0	NA	NA
XLOC_010263	0	106.443	33.405	Inf	Inf	0	0	0	NA	NA
XLOC_000133	0	0	0	NA	NA	1.07708	0	0	0	0
XLOC_004557	0.767141	0	0	0	0	0	0	0	NA	NA
XLOC_010739	0	0	0	NA	NA	0	3.25419	0	Inf	NA
XLOC_008863	0	0	0	NA	NA	0	0	1.46307	NA	Inf
XLOC_001906	0.767141	0.714381	0	0.931225	0	0	0	0	NA	NA
XLOC_000301	0	0.714381	0	Inf	NA	0	0	2.92615	NA	Inf
XLOC_005110	13.8085	47.8635	20.2188	3.46623	1.46423	14.002	1.62709	13.1677	0.116204	0.940414
XLOC_005210	0	3.5719	0	Inf	NA	1.07708	0	4.38922	0	4.07513
XLOC_013888	1.53428	5.00066	11.428	3.25929	7.44846	6.46245	24.4064	2.92615	3.77665	0.452792
XLOC_006726	3.06856	1.42876	1.75816	0.465612	0.572958	3.23123	0	0	0	0
XLOC_004651	0	0.714381	0	Inf	NA	0	0	0	NA	NA
XLOC_010013	0	0	0	NA	NA	1.07708	0	0	0	0
XLOC_006925	59.0699	37.8622	1.75816	0.640973	0.0297641	7.53953	6.50837	8.77844	0.863233	1.16432
XLOC_009911	0	0	7.91172	NA	Inf	0	0	0	NA	NA
XLOC_010463	0	0	0	NA	NA	4.3083	1.62709	0	0.377665	0
XLOC_010514	4.60285	192.168	101.973	41.7499	22.1544	3.23123	30.9148	21.9461	9.5675	6.79188
XLOC_005361	5.36999	0	0.87908	0	0.163702	3.23123	1.62709	8.77844	0.503553	2.71675
XLOC_007927	0	0.714381	0	Inf	NA	0	0	0	NA	NA
XLOC_008701	9.97283	0	10.549	0	1.05777	0	0	0	NA	NA
XLOC_007556	21.4799	7.85819	7.03264	0.365838	0.327405	70.0099	16.2709	40.966	0.232409	0.585146
XLOC_008944	0	0.714381	0	Inf	NA	0	0	0	NA	NA
XLOC_001936	0.767141	0	0	0	0	0	0	0	NA	NA
XLOC_006844	0	1.42876	5.27448	Inf	Inf	0	3.25419	1.46307	Inf	Inf
XLOC_008031	9.97283	1.42876	7.91172	0.143265	0.793327	12.9249	8.13546	10.2415	0.629441	0.792386
XLOC_008537	6.90427	0.714381	0.87908	0.103469	0.127324	3.23123	0	0	0	0
XLOC_003523	0	0	0	NA	NA	4.3083	3.25419	2.92615	0.755329	0.679188
XLOC_008935	3.06856	51.4354	98.4569	16.762	32.0857	16.1561	32.5419	33.6507	2.01421	2.08284
XLOC_003480	3.06856	0	0	0	0	3.23123	8.13546	1.46307	2.51776	0.452792
XLOC_013520	3.06856	3.5719	2.63724	1.16403	0.859437	5.38538	1.62709	8.77844	0.302132	1.63005
XLOC_001223	0	0	0	NA	NA	1.07708	0	1.46307	0	1.35838
XLOC_013869	1.53428	0	0	0	0	0	0	0	NA	NA
XLOC_007263	5.36999	2.14314	0	0.399096	0	0	0	0	NA	NA
XLOC_011011	0	0	3.51632	NA	Inf	1.07708	1.62709	0	1.51066	0
XLOC_012127	0	0	4.3954	NA	Inf	0	0	0	NA	NA
XLOC_014159	9.97283	19.2883	21.0979	1.93408	2.11554	5.38538	8.13546	19.0199	1.51066	3.53178
XLOC_007249	3.06856	2.14314	1.75816	0.698418	0.572958	16.1561	11.3896	1.46307	0.704974	0.0905584
XLOC_012568	37.5899	87.8688	70.3264	2.33756	1.87088	21.5415	22.7793	38.0399	1.05746	1.76589
XLOC_008207	0	50.0066	12.3071	Inf	Inf	0	0	0	NA	NA
XLOC_011866	0	2.14314	0	Inf	NA	0	0	0	NA	NA
XLOC_009070	0.767141	0	0	0	0	0	0	0	NA	NA
XLOC_008688	3.06856	0.714381	0	0.232806	0	0	0	0	NA	NA
XLOC_012147	203.292	261.463	376.246	1.28614	1.85076	0	0	0	NA	NA
XLOC_011082	2.30142	0	0	0	0	0	0	0	NA	NA
XLOC_008957	0	5.71504	5.27448	Inf	Inf	0	1.62709	1.46307	Inf	Inf
XLOC_013308	0.767141	0	0	0	0	0	0	0	NA	NA
XLOC_012011	4.60285	2.14314	5.27448	0.465612	1.14592	3.23123	1.62709	7.31537	0.503553	2.26396
XLOC_007506	5.36999	3.5719	0	0.66516	0	1.07708	0	5.85229	0	5.4335
XLOC_000094	0	0.714381	0	Inf	NA	0	0	0	NA	NA
XLOC_012727	3.8357	0	0	0	0	0	0	0	NA	NA
XLOC_013415	3.06856	0	0.87908	0	0.286479	0	0	0	NA	NA
XLOC_005827	0	0	0	NA	NA	2.15415	0	0	0	0
XLOC_000042	1.53428	0	0	0	0	6.46245	0	0	0	0
XLOC_004861	0	0	7.03264	NA	Inf	0	0	0	NA	NA
XLOC_000375	3.8357	5.00066	7.91172	1.30371	2.06265	0	4.88128	10.2415	Inf	Inf
XLOC_006277	5.36999	0	0	0	0	0	0	0	NA	NA
XLOC_004850	8.43855	0	0.87908	0	0.104174	0	0	0	NA	NA
XLOC_007654	0	0	7.03264	NA	Inf	0	0	0	NA	NA
XLOC_001339	0	0	0	NA	NA	1.07708	1.62709	0	1.51066	0
XLOC_004467	29.9185	15.7164	10.549	0.525306	0.35259	36.6206	24.4064	11.7046	0.666467	0.319618
XLOC_000684	0	0.714381	0	Inf	NA	0	0	0	NA	NA
XLOC_002035	0	0	0	NA	NA	1.07708	0	0	0	0
XLOC_012681	2.30142	1.42876	0	0.620816	0	14.002	4.88128	2.92615	0.348613	0.208981
XLOC_007775	0.767141	0.714381	0	0.931225	0	1.07708	0	0	0	0
XLOC_010582	0	0	2.63724	NA	Inf	0	0	0	NA	NA
XLOC_010023	0	1.42876	0	Inf	NA	1.07708	0	1.46307	0	1.35838
XLOC_000424	0	0	0	NA	NA	0	0	1.46307	NA	Inf
XLOC_002673	0.767141	0	0	0	0	1.07708	0	0	0	0
XLOC_006685	0	1.42876	0	Inf	NA	0	0	0	NA	NA
XLOC_009603	0	0	0	NA	NA	0	1.62709	0	Inf	NA
XLOC_002541	0	0.714381	0	Inf	NA	2.15415	0	0	0	0
XLOC_005041	34.5213	9.28695	36.0423	0.26902	1.04406	16.1561	17.898	7.31537	1.10782	0.452792
XLOC_007039	6.90427	4.28628	7.03264	0.620816	1.01859	0	0	0	NA	NA
XLOC_009371	0	1.42876	0	Inf	NA	2.15415	0	1.46307	0	0.679188
XLOC_002892	0	0	0	NA	NA	1.07708	0	0	0	0
XLOC_000630	0	0.714381	0	Inf	NA	0	0	0	NA	NA
XLOC_010889	0	0.714381	0	Inf	NA	0	0	0	NA	NA
XLOC_010130	2.30142	0	2.63724	0	1.14592	0	0	0	NA	NA
XLOC_012049	12.2743	1.42876	4.3954	0.116403	0.358099	0	0	0	NA	NA
XLOC_014336	3.06856	0.714381	0	0.232806	0	0	0	0	NA	NA
XLOC_005937	0	0	0.87908	NA	Inf	0	0	0	NA	NA
XLOC_002643	0	3.5719	0	Inf	NA	4.3083	6.50837	5.85229	1.51066	1.35838
XLOC_013658	1.53428	0	0	0	0	3.23123	0	0	0	0
XLOC_010730	0	1.42876	0	Inf	NA	0	0	0	NA	NA
XLOC_010557	0	0.714381	0	Inf	NA	0	0	0	NA	NA
XLOC_008020	23.7814	0.714381	0	0.0300395	0	4.3083	0	0	0	0
XLOC_004341	0	0	0	NA	NA	1.07708	0	4.38922	0	4.07513
XLOC_008662	3.8357	1.42876	0	0.37249	0	0	0	0	NA	NA
XLOC_013981	103.564	11.4301	14.0653	0.110367	0.135812	61.3933	47.1857	65.8383	0.768581	1.0724
XLOC_011616	0	0	5.27448	NA	Inf	0	0	0	NA	NA
XLOC_003100	0	0	0.87908	NA	Inf	0	0	0	NA	NA
XLOC_007835	4.60285	0	0	0	0	0	0	0	NA	NA
XLOC_012312	0	0	0	NA	NA	0	1.62709	0	Inf	NA
XLOC_013614	0	0.714381	0	Inf	NA	0	0	0	NA	NA
XLOC_006892	3.8357	0	0	0	0	2.15415	0	0	0	0
XLOC_013475	2.30142	2.14314	0.87908	0.931225	0.381972	7.53953	4.88128	2.92615	0.647425	0.388107
XLOC_004122	1.53428	3.5719	7.91172	2.32806	5.15662	2.15415	3.25419	2.92615	1.51066	1.35838
XLOC_004445	0.767141	0	2.63724	0	3.43775	0	0	0	NA	NA
XLOC_012171	0	2.85752	3.51632	Inf	Inf	0	0	0	NA	NA
XLOC_006263	0	0	5.27448	NA	Inf	1.07708	1.62709	5.85229	1.51066	5.4335
XLOC_003181	10.74	7.85819	5.27448	0.731676	0.491107	17.2332	14.6438	7.31537	0.849745	0.424492
XLOC_005634	1.53428	10.7157	27.2515	6.98418	17.7617	7.53953	35.796	32.1876	4.74778	4.26918
XLOC_001411	0.767141	0	0	0	0	0	0	0	NA	NA
XLOC_001215	0	0	1.75816	NA	Inf	0	0	0	NA	NA
XLOC_006010	0	0.714381	0	Inf	NA	1.07708	0	0	0	0
XLOC_009813	6.13713	24.2889	43.954	3.9577	7.16198	0	24.4064	1.46307	Inf	Inf
XLOC_009275	4.60285	0.714381	0	0.155204	0	0	0	0	NA	NA
XLOC_002478	0	0	0	NA	NA	1.07708	0	0	0	0
XLOC_005465	0	0	0	NA	NA	0	1.62709	0	Inf	NA
XLOC_005488	0	0	0	NA	NA	1.07708	0	0	0	0
XLOC_014397	0	0.714381	0	Inf	NA	0	0	1.46307	NA	Inf
XLOC_002132	0.767141	2.14314	0	2.79367	0	0	0	0	NA	NA
XLOC_012358	0	0	1.75816	NA	Inf	1.07708	3.25419	0	3.02132	0
XLOC_012150	2.30142	0	0	0	0	2.15415	0	8.77844	0	4.07513
XLOC_003904	0	0	0	NA	NA	0	0	1.46307	NA	Inf
XLOC_003842	44.4942	17.8595	14.9444	0.40139	0.335872	0	0	0	NA	NA
XLOC_005794	0	0	0	NA	NA	3.23123	13.0167	27.7984	4.02842	8.60305
XLOC_013780	0	0.714381	0	Inf	NA	0	0	0	NA	NA
XLOC_010203	0	0	0	NA	NA	1.07708	0	0	0	0
XLOC_001358	3.06856	9.28695	2.63724	3.02648	0.859437	0	0	0	NA	NA
XLOC_003849	3.8357	0.714381	0	0.186245	0	11.8478	4.88128	7.31537	0.411998	0.617444
XLOC_006702	0	2.14314	0	Inf	NA	6.46245	0	1.46307	0	0.226396
XLOC_009723	5.36999	7.14381	2.63724	1.33032	0.491107	14.002	1.62709	10.2415	0.116204	0.731433
XLOC_012184	0	0	0	NA	NA	1.07708	0	0	0	0
XLOC_006144	1.53428	0.714381	0	0.465612	0	2.15415	0	2.92615	0	1.35838
XLOC_012257	0	0.714381	0	Inf	NA	0	0	0	NA	NA
XLOC_001692	22.2471	6.42943	2.63724	0.289001	0.118543	0	0	0	NA	NA
XLOC_011093	3.06856	4.28628	2.63724	1.39684	0.859437	0	0	0	NA	NA
XLOC_012610	0	0.714381	0	Inf	NA	0	0	0	NA	NA
XLOC_012861	20.7128	8.57257	2.63724	0.413878	0.127324	7.53953	3.25419	1.46307	0.431617	0.194054
XLOC_007077	2.30142	1.42876	0	0.620816	0	0	0	0	NA	NA
XLOC_001950	0	0	0	NA	NA	0	4.88128	0	Inf	NA
XLOC_014194	4.60285	0	0	0	0	0	0	0	NA	NA
XLOC_010553	4.60285	0	0	0	0	0	0	0	NA	NA
XLOC_002517	4.60285	0	0	0	0	1.07708	0	0	0	0
XLOC_008669	0	0.714381	0	Inf	NA	0	0	0	NA	NA
XLOC_008985	13.0414	2.14314	10.549	0.164334	0.808882	0	0	0	NA	NA
XLOC_001192	0	11.4301	0	Inf	NA	11.8478	1.62709	42.4291	0.137333	3.58117
XLOC_008552	0	0.714381	6.15356	Inf	Inf	0	0	1.46307	NA	Inf
XLOC_003118	1.53428	7.85819	7.03264	5.12174	4.58367	2.15415	1.62709	0	0.755329	0
XLOC_012370	0.767141	0.714381	0	0.931225	0	1.07708	0	1.46307	0	1.35838
XLOC_002089	0	0.714381	0	Inf	NA	1.07708	0	0	0	0
XLOC_012051	0	0	0	NA	NA	0	0	1.46307	NA	Inf
XLOC_011559	0	0	0	NA	NA	3.23123	0	0	0	0
XLOC_000468	0	0	0	NA	NA	3.23123	0	1.46307	0	0.452792
XLOC_010591	0	0	7.03264	NA	Inf	1.07708	1.62709	1.46307	1.51066	1.35838
XLOC_002995	0	2.85752	0	Inf	NA	0	0	0	NA	NA
XLOC_005610	6.13713	0	0	0	0	0	0	0	NA	NA
XLOC_000390	14.5757	7.14381	7.91172	0.490118	0.542803	3.23123	6.50837	7.31537	2.01421	2.26396
XLOC_007971	0	0	0	NA	NA	1.07708	0	0	0	0
XLOC_006414	0	0.714381	0	Inf	NA	0	0	0	NA	NA
XLOC_005244	16.8771	2.85752	1.75816	0.169314	0.104174	3.23123	1.62709	26.3353	0.503553	8.15025
XLOC_013669	0.767141	0	0	0	0	0	0	0	NA	NA
XLOC_006593	0.767141	0	0	0	0	0	0	0	NA	NA
XLOC_009511	1.53428	0.714381	0	0.465612	0	0	0	0	NA	NA
XLOC_009294	0	3.5719	0.87908	Inf	Inf	0	0	0	NA	NA
XLOC_000350	0.767141	0	0	0	0	3.23123	0	1.46307	0	0.452792
XLOC_004435	6.90427	0	0	0	0	0	0	0	NA	NA
XLOC_012667	0	0	0	NA	NA	2.15415	3.25419	2.92615	1.51066	1.35838
XLOC_003385	9.20569	0	0	0	0	1.07708	8.13546	0	7.55329	0
XLOC_000918	9.20569	7.14381	9.66988	0.776021	1.05042	11.8478	8.13546	7.31537	0.686663	0.617444
XLOC_009140	0	0.714381	0	Inf	NA	0	0	0	NA	NA
XLOC_014296	4.60285	1.42876	4.3954	0.310408	0.95493	3.23123	1.62709	1.46307	0.503553	0.452792
XLOC_011480	3.8357	0	0	0	0	0	0	1.46307	NA	Inf
XLOC_001406	11.5071	5.71504	1.75816	0.496653	0.152789	0	0	0	NA	NA
XLOC_000441	47.5627	9.28695	1.75816	0.195257	0.0369651	42.0059	22.7793	21.9461	0.542288	0.522452
XLOC_005803	0.767141	0	0.87908	0	1.14592	0	0	0	NA	NA
XLOC_007094	0	0	0	NA	NA	1.07708	0	1.46307	0	1.35838
XLOC_008918	0	0	0.87908	NA	Inf	0	0	0	NA	NA
XLOC_001720	3.06856	2.85752	4.3954	0.931225	1.4324	0	0	1.46307	NA	Inf
XLOC_004032	0	2.85752	1.75816	Inf	Inf	1.07708	14.6438	4.38922	13.5959	4.07513
XLOC_008269	1.53428	0	0	0	0	4.3083	0	0	0	0
XLOC_001537	4.60285	0.714381	0	0.155204	0	0	0	1.46307	NA	Inf
XLOC_012912	2.30142	0	1.75816	0	0.763944	1.07708	1.62709	0	1.51066	0
XLOC_013278	2.30142	0	0	0	0	0	0	0	NA	NA
XLOC_010145	0	0.714381	0	Inf	NA	0	0	0	NA	NA
XLOC_013706	0	0	0	NA	NA	0	0	1.46307	NA	Inf
XLOC_008727	4.60285	1.42876	1.75816	0.310408	0.381972	0	0	0	NA	NA
XLOC_011202	0	0.714381	0	Inf	NA	0	0	0	NA	NA
XLOC_001286	0	4.28628	0.87908	Inf	Inf	1.07708	1.62709	0	1.51066	0
XLOC_012444	1.53428	0.714381	0	0.465612	0	1.07708	0	0	0	0
XLOC_004528	0	1.42876	0	Inf	NA	2.15415	0	1.46307	0	0.679188
XLOC_005470	0	0.714381	0	Inf	NA	3.23123	1.62709	10.2415	0.503553	3.16954
XLOC_006364	0	0	0	NA	NA	4.3083	13.0167	14.6307	3.02132	3.39594
XLOC_012709	0.767141	3.5719	0	4.65612	0	3.23123	3.25419	2.92615	1.00711	0.905584
XLOC_002182	0.767141	0	0	0	0	0	0	0	NA	NA
XLOC_003562	0.767141	0	0	0	0	0	0	0	NA	NA
XLOC_011336	0	13.5732	7.03264	Inf	Inf	0	11.3896	7.31537	Inf	Inf
XLOC_005788	0	3.5719	6.15356	Inf	Inf	0	3.25419	0	Inf	NA
XLOC_011576	3.8357	10.7157	12.3071	2.79367	3.20857	4.3083	0	5.85229	0	1.35838
XLOC_002918	0	0	0	NA	NA	0	0	1.46307	NA	Inf
XLOC_008760	5.36999	0	0	0	0	0	0	0	NA	NA
XLOC_010706	2.30142	0.714381	0	0.310408	0	0	0	5.85229	NA	Inf
XLOC_002322	0	2.14314	0	Inf	NA	0	0	0	NA	NA
XLOC_001742	3.06856	0	0	0	0	1.07708	0	0	0	0
XLOC_008467	0	5.00066	2.63724	Inf	Inf	0	1.62709	5.85229	Inf	Inf
XLOC_011347	0	3.5719	0	Inf	NA	0	0	1.46307	NA	Inf
XLOC_013337	0	0	0	NA	NA	10.7708	0	2.92615	0	0.271675
XLOC_000811	0.767141	0	0	0	0	3.23123	0	0	0	0
XLOC_002398	0	0	0.87908	NA	Inf	0	0	0	NA	NA
XLOC_006301	11.5071	23.5746	36.0423	2.04869	3.13217	20.4644	138.303	105.341	6.75821	5.14753
XLOC_006613	1.53428	0	2.63724	0	1.71887	0	0	0	NA	NA
XLOC_007085	13.8085	3.5719	0	0.258674	0	0	0	0	NA	NA
XLOC_013670	0	4.28628	0	Inf	NA	0	0	0	NA	NA
XLOC_003704	2.30142	0	0	0	0	0	0	0	NA	NA
XLOC_006313	0	0.714381	0	Inf	NA	6.46245	14.6438	21.9461	2.26599	3.39594
XLOC_010853	8.43855	6.42943	0	0.761911	0	0	0	0	NA	NA
XLOC_005744	3.8357	0.714381	0	0.186245	0	0	0	2.92615	NA	Inf
XLOC_002075	2.30142	9.28695	7.03264	4.03531	3.05578	1.07708	0	1.46307	0	1.35838
XLOC_006962	6.13713	25.7177	9.66988	4.19051	1.57564	3.23123	4.88128	7.31537	1.51066	2.26396
XLOC_002647	0.767141	0	0	0	0	0	0	0	NA	NA
XLOC_005442	1.53428	2.14314	0	1.39684	0	2.15415	0	0	0	0
XLOC_013256	0	0	0	NA	NA	0	6.50837	0	Inf	NA
XLOC_010248	0	0	0	NA	NA	1.07708	0	0	0	0
XLOC_012505	9.20569	17.1451	0.87908	1.86245	0.095493	4.3083	6.50837	2.92615	1.51066	0.679188
XLOC_013566	0	0	0	NA	NA	0	3.25419	0	Inf	NA
XLOC_007069	0	0.714381	0	Inf	NA	0	0	0	NA	NA
XLOC_001975	9.20569	0	0	0	0	0	0	0	NA	NA
XLOC_001342	14.5757	27.8608	39.5586	1.91146	2.71401	8.6166	26.0335	19.0199	3.02132	2.20736
XLOC_003506	78.2484	46.4347	60.6565	0.593427	0.775179	214.338	157.828	57.0598	0.736351	0.266214
XLOC_000011	4.60285	4.28628	2.63724	0.931225	0.572958	0	0	2.92615	NA	Inf
XLOC_002122	0	1.42876	7.03264	Inf	Inf	0	0	0	NA	NA
XLOC_000852	2.30142	1.42876	10.549	0.620816	4.58367	4.3083	9.76256	5.85229	2.26599	1.35838
XLOC_011551	0	0.714381	0	Inf	NA	0	0	0	NA	NA
XLOC_009509	2.30142	5.71504	4.3954	2.48327	1.90986	1.07708	6.50837	0	6.04263	0
XLOC_000376	0	2.85752	0	Inf	NA	0	0	0	NA	NA
XLOC_001646	42.1928	5.00066	43.954	0.118519	1.04174	16.1561	34.1689	13.1677	2.11492	0.815025
XLOC_014267	0	1.42876	0	Inf	NA	0	0	0	NA	NA
XLOC_009934	0.767141	0	0	0	0	0	0	0	NA	NA
XLOC_011040	3.06856	0	0	0	0	1.07708	0	1.46307	0	1.35838
XLOC_009576	1.53428	0.714381	0	0.465612	0	3.23123	8.13546	4.38922	2.51776	1.35838
XLOC_001181	0	0	0	NA	NA	1.07708	0	1.46307	0	1.35838
XLOC_008777	17.6442	2.14314	16.7025	0.121464	0.946627	5.38538	3.25419	0	0.604263	0
XLOC_000076	9.97283	12.1445	21.0979	1.21776	2.11554	0	22.7793	1.46307	Inf	Inf
XLOC_009494	12.2743	2.14314	1.75816	0.174605	0.14324	4.3083	0	1.46307	0	0.339594
XLOC_001462	3.06856	0	0	0	0	0	1.62709	0	Inf	NA
XLOC_010128	6.13713	11.4301	12.3071	1.86245	2.00535	5.38538	1.62709	4.38922	0.302132	0.815025
XLOC_009944	9.97283	1.42876	2.63724	0.143265	0.264442	3.23123	0	7.31537	0	2.26396
XLOC_011170	0	2.14314	0	Inf	NA	0	0	0	NA	NA
XLOC_003260	0	0	0	NA	NA	1.07708	0	0	0	0
XLOC_001048	0	0.714381	0	Inf	NA	0	0	1.46307	NA	Inf
XLOC_010890	0	0.714381	0.87908	Inf	Inf	0	0	0	NA	NA
XLOC_008503	0.767141	3.5719	0	4.65612	0	3.23123	1.62709	0	0.503553	0
XLOC_011427	0	0.714381	0	Inf	NA	0	0	0	NA	NA
XLOC_006051	0	0	0	NA	NA	10.7708	0	5.85229	0	0.54335
XLOC_011699	0	0.714381	0	Inf	NA	0	1.62709	0	Inf	NA
XLOC_006935	0	5.00066	18.4607	Inf	Inf	2.15415	17.898	4.38922	8.30862	2.03756
XLOC_008922	19.9457	36.4334	76.4799	1.82663	3.83441	15.0791	1.62709	10.2415	0.107904	0.679188
XLOC_002026	0.767141	0.714381	0	0.931225	0	1.07708	1.62709	2.92615	1.51066	2.71675
XLOC_014037	8.43855	0.714381	0	0.0846568	0	0	0	0	NA	NA
XLOC_013942	1.53428	2.14314	7.91172	1.39684	5.15662	1.07708	0	4.38922	0	4.07513
XLOC_006326	7.67141	13.5732	7.03264	1.76933	0.916733	9.69368	3.25419	2.92615	0.335702	0.301861
XLOC_012343	0	5.71504	0	Inf	NA	1.07708	0	0	0	0
XLOC_012187	3.8357	0.714381	0	0.186245	0	0	0	0	NA	NA
XLOC_005176	0	2.14314	1.75816	Inf	Inf	1.07708	4.88128	0	4.53197	0
XLOC_006151	0	0	0	NA	NA	1.07708	0	0	0	0
XLOC_012323	3.06856	0	0	0	0	1.07708	0	0	0	0
XLOC_003055	0	2.14314	0	Inf	NA	0	0	0	NA	NA
XLOC_003228	3.06856	0	0	0	0	0	0	0	NA	NA
XLOC_000393	0	1.42876	0	Inf	NA	0	0	0	NA	NA
XLOC_010266	0.767141	0	0	0	0	0	0	0	NA	NA
XLOC_011292	0	0	0	NA	NA	1.07708	0	0	0	0
XLOC_000197	3.06856	37.1478	38.6795	12.1059	12.6051	4.3083	35.796	4.38922	8.30862	1.01878
XLOC_004787	4.60285	0	0	0	0	0	0	0	NA	NA
XLOC_009458	0.767141	7.85819	24.6142	10.2435	32.0857	0	8.13546	4.38922	Inf	Inf
XLOC_002967	0	4.28628	0	Inf	NA	0	0	0	NA	NA
XLOC_010743	9.97283	20.0027	5.27448	2.00571	0.528885	1.07708	3.25419	2.92615	3.02132	2.71675
XLOC_005915	2.30142	0	0	0	0	0	0	0	NA	NA
XLOC_011072	0	0	0	NA	NA	2.15415	0	0	0	0
XLOC_006915	2.30142	0	0	0	0	0	0	0	NA	NA
XLOC_010302	0	0	0	NA	NA	6.46245	1.62709	2.92615	0.251776	0.452792
XLOC_013282	820.074	72.1524	81.7544	0.0879829	0.0996915	105.553	61.8295	98.0259	0.585765	0.928685
XLOC_011219	39.8913	10.0013	3.51632	0.250714	0.0881474	51.6996	17.898	40.966	0.346193	0.792386
XLOC_002151	0	0.714381	0	Inf	NA	0	0	0	NA	NA
XLOC_013385	0	0.714381	0	Inf	NA	0	0	0	NA	NA
XLOC_002797	0	0.714381	0	Inf	NA	0	0	0	NA	NA
XLOC_002597	4.60285	0.714381	0	0.155204	0	2.15415	0	0	0	0
XLOC_007475	0.767141	0	0	0	0	0	0	0	NA	NA
XLOC_000401	0	1.42876	0	Inf	NA	0	0	0	NA	NA
XLOC_006516	7.67141	10.0013	6.15356	1.30371	0.802142	51.6996	21.1522	29.2615	0.409137	0.56599
XLOC_012799	0.767141	0.714381	0	0.931225	0	0	0	0	NA	NA
XLOC_001415	0	0	0	NA	NA	2.15415	0	1.46307	0	0.679188
XLOC_000202	0	0.714381	0	Inf	NA	0	0	0	NA	NA
XLOC_013182	0	0	0	NA	NA	2.15415	3.25419	1.46307	1.51066	0.679188
XLOC_008711	1.53428	2.14314	0	1.39684	0	1.07708	0	0	0	0
XLOC_006862	2.30142	4.28628	1.75816	1.86245	0.763944	0	1.62709	1.46307	Inf	Inf
XLOC_001636	19.1785	5.71504	14.0653	0.297992	0.733387	9.69368	4.88128	19.0199	0.503553	1.9621
XLOC_001822	11.5071	10.7157	11.428	0.931225	0.993128	3.23123	8.13546	2.92615	2.51776	0.905584
XLOC_010990	3.06856	2.14314	7.91172	0.698418	2.57831	0	0	0	NA	NA
XLOC_013018	0	0	0	NA	NA	5.38538	3.25419	1.46307	0.604263	0.271675
XLOC_002446	0	1.42876	0	Inf	NA	0	0	0	NA	NA
XLOC_004804	10.74	20.717	18.4607	1.92897	1.71887	84.0119	39.0502	99.489	0.464818	1.18422
XLOC_001337	0	0.714381	0	Inf	NA	0	0	0	NA	NA
XLOC_002849	0	0.714381	0	Inf	NA	0	0	0	NA	NA
XLOC_012980	96.6598	92.8695	117.797	0.960787	1.21867	67.8557	71.5921	20.483	1.05506	0.301861
XLOC_013459	0	0.714381	0	Inf	NA	0	0	0	NA	NA
XLOC_006753	144.223	50.0066	6.15356	0.346733	0.0426671	67.8557	22.7793	124.361	0.335702	1.83273
XLOC_013360	2.30142	0	0	0	0	0	1.62709	2.92615	Inf	Inf
XLOC_006838	0	0.714381	0	Inf	NA	0	0	0	NA	NA
XLOC_000494	0	0	0	NA	NA	1.07708	0	0	0	0
XLOC_001527	1.53428	0	0	0	0	4.3083	0	0	0	0
XLOC_012021	3.8357	2.14314	1.75816	0.558735	0.458367	0	1.62709	0	Inf	NA
XLOC_005459	1.53428	0.714381	0	0.465612	0	0	3.25419	1.46307	Inf	Inf
XLOC_013108	1.53428	0.714381	0	0.465612	0	4.3083	0	0	0	0
XLOC_003495	0	0.714381	0	Inf	NA	0	0	0	NA	NA
XLOC_008079	49.8642	13.5732	0	0.272204	0	0	0	0	NA	NA
XLOC_000403	3.06856	0	0	0	0	0	0	0	NA	NA
XLOC_005893	0	0	0	NA	NA	3.23123	0	0	0	0
XLOC_002629	1.53428	29.2896	12.3071	19.0901	8.02142	0	3.25419	4.38922	Inf	Inf
XLOC_011326	0	0.714381	0	Inf	NA	0	0	0	NA	NA
XLOC_013547	2.30142	0	0	0	0	0	0	0	NA	NA
XLOC_002897	0.767141	0	0	0	0	0	0	0	NA	NA
XLOC_002722	0	0	0	NA	NA	3.23123	0	0	0	0
XLOC_001002	0	0.714381	0	Inf	NA	0	0	0	NA	NA
XLOC_004773	0	0.714381	0	Inf	NA	0	0	0	NA	NA
XLOC_011371	0	0	0	NA	NA	1.07708	0	0	0	0
XLOC_011826	6.13713	0.714381	0	0.116403	0	0	0	1.46307	NA	Inf
XLOC_010454	0	0	0	NA	NA	0	9.76256	1.46307	Inf	Inf
XLOC_010860	0.767141	0	0	0	0	0	0	0	NA	NA
XLOC_005208	2.30142	6.42943	21.0979	2.79367	9.16733	9.69368	9.76256	4.38922	1.00711	0.452792
XLOC_012748	0	0	5.27448	NA	Inf	0	0	0	NA	NA
XLOC_004678	1.53428	7.14381	0.87908	4.65612	0.572958	1.07708	6.50837	2.92615	6.04263	2.71675
XLOC_000044	0.767141	0	0.87908	0	1.14592	1.07708	0	2.92615	0	2.71675
XLOC_003769	0	0	0	NA	NA	0	0	1.46307	NA	Inf
XLOC_004569	0	2.85752	0	Inf	NA	5.38538	1.62709	0	0.302132	0
XLOC_006505	0	0	0	NA	NA	7.53953	1.62709	1.46307	0.215808	0.194054
XLOC_006083	0	0.714381	0	Inf	NA	0	0	0	NA	NA
XLOC_002675	0	0	0	NA	NA	2.15415	0	2.92615	0	1.35838
XLOC_009079	11.5071	32.8615	1.75816	2.85576	0.152789	31.2352	6.50837	13.1677	0.208367	0.421565
XLOC_000048	0	0	0	NA	NA	0	0	11.7046	NA	Inf
XLOC_006544	0	1.42876	9.66988	Inf	Inf	0	0	0	NA	NA
XLOC_003405	0	0	0	NA	NA	0	1.62709	0	Inf	NA
XLOC_002620	0	0	0.87908	NA	Inf	0	0	0	NA	NA
XLOC_006923	21.4799	5.00066	0.87908	0.232806	0.0409256	1.07708	1.62709	0	1.51066	0
XLOC_001401	0	0	2.63724	NA	Inf	0	0	1.46307	NA	Inf
XLOC_008172	0	0	0	NA	NA	0	0	1.46307	NA	Inf
XLOC_012338	3.06856	5.00066	7.91172	1.62964	2.57831	0	1.62709	4.38922	Inf	Inf
XLOC_002726	3.8357	0	0	0	0	0	0	0	NA	NA
XLOC_005193	0	0.714381	0	Inf	NA	0	0	0	NA	NA
XLOC_007531	0	0	0	NA	NA	2.15415	3.25419	0	1.51066	0
XLOC_010764	1.53428	0	0	0	0	0	0	0	NA	NA
XLOC_012452	1.53428	0.714381	0	0.465612	0	0	0	2.92615	NA	Inf
XLOC_001943	9.20569	5.00066	7.91172	0.543214	0.859437	0	0	0	NA	NA
XLOC_005748	3.06856	2.85752	4.3954	0.931225	1.4324	0	0	2.92615	NA	Inf
XLOC_009928	0	0.714381	0	Inf	NA	0	0	0	NA	NA
XLOC_010981	0.767141	0	0	0	0	0	0	0	NA	NA
XLOC_000845	0	0	0	NA	NA	1.07708	0	0	0	0
XLOC_008081	0	0.714381	0	Inf	NA	0	0	0	NA	NA
XLOC_011630	1.53428	10.7157	12.3071	6.98418	8.02142	0	26.0335	20.483	Inf	Inf
XLOC_009046	0	23.5746	3.51632	Inf	Inf	0	0	0	NA	NA
XLOC_010866	0	0.714381	0	Inf	NA	0	0	0	NA	NA
XLOC_010918	17.6442	20.0027	17.5816	1.13366	0.996449	0	0	0	NA	NA
XLOC_006123	0	0	0	NA	NA	11.8478	0	5.85229	0	0.493955
XLOC_003833	1.53428	2.85752	0	1.86245	0	2.15415	0	4.38922	0	2.03756
XLOC_007476	10.74	16.4308	9.66988	1.52987	0.900363	0	0	0	NA	NA
XLOC_008703	18.4114	6.42943	0	0.349209	0	0	0	0	NA	NA
XLOC_007569	3.8357	0	0.87908	0	0.229183	4.3083	3.25419	1.46307	0.755329	0.339594
XLOC_003280	0	0	0.87908	NA	Inf	1.07708	0	0	0	0
XLOC_000207	0	0.714381	0	Inf	NA	0	0	0	NA	NA
XLOC_014323	1.53428	7.85819	9.66988	5.12174	6.30254	0	3.25419	1.46307	Inf	Inf
XLOC_012894	3.06856	1.42876	3.51632	0.465612	1.14592	2.15415	11.3896	17.5569	5.2873	8.15025
XLOC_008855	0	5.71504	0	Inf	NA	2.15415	0	1.46307	0	0.679188
XLOC_008037	0	0.714381	4.3954	Inf	Inf	4.3083	3.25419	7.31537	0.755329	1.69797
XLOC_006705	23.7814	40.0053	1.75816	1.68221	0.0739301	0	0	0	NA	NA
XLOC_003515	8.43855	2.85752	3.51632	0.338627	0.416697	4.3083	1.62709	7.31537	0.377665	1.69797
XLOC_002872	3.8357	1.42876	0	0.37249	0	5.38538	0	2.92615	0	0.54335
XLOC_008613	9.20569	5.71504	0	0.620816	0	16.1561	1.62709	0	0.100711	0
XLOC_011944	4.60285	0.714381	0	0.155204	0	0	0	0	NA	NA
XLOC_012900	0	0	0	NA	NA	5.38538	11.3896	16.0938	2.11492	2.98843
XLOC_012591	0.767141	1.42876	0	1.86245	0	1.07708	0	0	0	0
XLOC_005512	1.53428	0	0	0	0	0	0	0	NA	NA
XLOC_004350	3.06856	6.42943	3.51632	2.09526	1.14592	0	0	0	NA	NA
XLOC_006885	3.8357	0	0	0	0	0	0	0	NA	NA
XLOC_000007	0	0	0	NA	NA	0	1.62709	0	Inf	NA
XLOC_006471	0.767141	0	0	0	0	0	0	0	NA	NA
XLOC_011201	0	2.14314	0.87908	Inf	Inf	1.07708	0	1.46307	0	1.35838
XLOC_007710	0	2.14314	0	Inf	NA	0	0	0	NA	NA
XLOC_011016	6.90427	0	0	0	0	1.07708	0	2.92615	0	2.71675
XLOC_014144	0	0	0.87908	NA	Inf	0	0	0	NA	NA
XLOC_002403	0	0.714381	0	Inf	NA	0	0	0	NA	NA
XLOC_014410	2.30142	0	0	0	0	0	0	0	NA	NA
XLOC_005713	16.11	2.14314	0	0.133032	0	0	0	0	NA	NA
XLOC_011745	4.60285	6.42943	6.15356	1.39684	1.3369	0	0	0	NA	NA
XLOC_003807	0.767141	6.42943	7.91172	8.38102	10.3132	1.07708	4.88128	4.38922	4.53197	4.07513
XLOC_013093	2.30142	0.714381	0	0.310408	0	0	0	0	NA	NA
XLOC_007171	0	1.42876	0	Inf	NA	1.07708	0	1.46307	0	1.35838
XLOC_011345	13.8085	20.717	11.428	1.50031	0.827606	8.6166	1.62709	14.6307	0.188832	1.69797
XLOC_014161	0	0	0	NA	NA	0	0	4.38922	NA	Inf
XLOC_006894	73.6455	153.592	307.678	2.08556	4.17782	15.0791	71.5921	49.7445	4.74778	3.29891
XLOC_008667	0	0	0	NA	NA	1.07708	0	0	0	0
XLOC_009085	0.767141	0	0.87908	0	1.14592	0	0	0	NA	NA
XLOC_005420	0	0.714381	0	Inf	NA	0	0	0	NA	NA
XLOC_013985	0	0	0	NA	NA	1.07708	0	0	0	0
XLOC_013957	4.60285	3.5719	4.3954	0.776021	0.95493	25.8498	19.5251	33.6507	0.755329	1.30178
XLOC_000992	1.53428	1.42876	0.87908	0.931225	0.572958	38.7747	30.9148	14.6307	0.797292	0.377327
XLOC_011379	0	0	0	NA	NA	2.15415	0	0	0	0
XLOC_002530	0	0.714381	0	Inf	NA	0	0	0	NA	NA
XLOC_007126	0	0	0	NA	NA	0	1.62709	0	Inf	NA
XLOC_002275	0.767141	18.5739	4.3954	24.2118	5.72958	1.07708	1.62709	23.4092	1.51066	21.734
XLOC_001588	0	0.714381	0.87908	Inf	Inf	0	0	1.46307	NA	Inf
XLOC_007377	0	1.42876	4.3954	Inf	Inf	0	0	0	NA	NA
XLOC_005220	3.06856	0	0	0	0	1.07708	0	1.46307	0	1.35838
XLOC_008730	332.939	196.455	202.188	0.590062	0.607283	5.38538	0	2.92615	0	0.54335
XLOC_007135	17.6442	3.5719	0.87908	0.20244	0.0498225	8.6166	1.62709	5.85229	0.188832	0.679188
XLOC_013950	0.767141	0	0	0	0	16.1561	1.62709	7.31537	0.100711	0.452792
XLOC_007456	0	12.8589	1.75816	Inf	Inf	1.07708	3.25419	1.46307	3.02132	1.35838
XLOC_001777	0	0	5.27448	NA	Inf	0	0	0	NA	NA
XLOC_009601	0	0	0	NA	NA	3.23123	0	0	0	0
XLOC_010109	24.5485	74.2956	99.336	3.02648	4.04652	11.8478	58.5753	21.9461	4.94397	1.85233
XLOC_008111	11.5071	7.85819	0.87908	0.682898	0.0763944	12.9249	16.2709	17.5569	1.25888	1.35838
XLOC_013571	0	0	0	NA	NA	4.3083	0	0	0	0
XLOC_012972	0	0	0	NA	NA	1.07708	0	0	0	0
XLOC_000676	0	0	0.87908	NA	Inf	0	0	0	NA	NA
XLOC_009445	12.2743	15.002	4.3954	1.22223	0.358099	14.002	17.898	27.7984	1.27825	1.98532
XLOC_011618	0	2.85752	10.549	Inf	Inf	0	0	0	NA	NA
XLOC_005881	3.8357	7.14381	5.27448	1.86245	1.3751	7.53953	3.25419	2.92615	0.431617	0.388107
XLOC_003653	3.06856	8.57257	10.549	2.79367	3.43775	3.23123	0	1.46307	0	0.452792
XLOC_005501	0	0	0	NA	NA	0	3.25419	0	Inf	NA
XLOC_006699	0	0.714381	0	Inf	NA	0	0	0	NA	NA
XLOC_001671	9.20569	0	0	0	0	0	0	0	NA	NA
XLOC_003840	18.4114	7.14381	0	0.38801	0	0	0	0	NA	NA
XLOC_008033	17.6442	0.714381	0	0.040488	0	7.53953	1.62709	2.92615	0.215808	0.388107
XLOC_003912	0	4.28628	0.87908	Inf	Inf	11.8478	0	2.92615	0	0.246977
XLOC_004293	0	0.714381	0.87908	Inf	Inf	0	0	1.46307	NA	Inf
XLOC_012587	0.767141	5.00066	8.7908	6.51857	11.4592	3.23123	1.62709	1.46307	0.503553	0.452792
XLOC_012273	0	0	2.63724	NA	Inf	0	0	0	NA	NA
XLOC_013905	0	2.14314	0	Inf	NA	1.07708	0	0	0	0
XLOC_005185	3.06856	2.14314	0.87908	0.698418	0.286479	2.15415	4.88128	0	2.26599	0
XLOC_009499	1.53428	0	0	0	0	0	0	0	NA	NA
XLOC_001539	0	0	0	NA	NA	0	0	1.46307	NA	Inf
XLOC_001257	2.30142	6.42943	8.7908	2.79367	3.81972	45.2372	32.5419	46.8183	0.719361	1.03495
XLOC_011855	3.8357	4.28628	7.91172	1.11747	2.06265	4.3083	1.62709	1.46307	0.377665	0.339594
XLOC_008164	0	0	0	NA	NA	0	1.62709	0	Inf	NA
XLOC_009653	0.767141	1.42876	0.87908	1.86245	1.14592	0	1.62709	4.38922	Inf	Inf
XLOC_002593	0	0.714381	0	Inf	NA	1.07708	0	0	0	0
XLOC_013174	32.9871	10.0013	7.91172	0.303189	0.239843	4.3083	6.50837	5.85229	1.51066	1.35838
XLOC_006625	0.767141	0	0	0	0	0	0	0	NA	NA
XLOC_006156	2.30142	1.42876	0	0.620816	0	0	0	0	NA	NA
XLOC_010602	1.53428	0.714381	0	0.465612	0	1.07708	0	4.38922	0	4.07513
XLOC_007925	0	0	6.15356	NA	Inf	0	0	0	NA	NA
XLOC_011264	3.06856	7.14381	0	2.32806	0	0	0	0	NA	NA
XLOC_012333	0.767141	6.42943	7.91172	8.38102	10.3132	0	0	2.92615	NA	Inf
XLOC_013445	0	0	0	NA	NA	0	0	7.31537	NA	Inf
XLOC_011507	5.36999	3.5719	3.51632	0.66516	0.654809	0	3.25419	1.46307	Inf	Inf
XLOC_004989	2.30142	0	0	0	0	0	0	0	NA	NA
XLOC_008659	10.74	0	0	0	0	1.07708	1.62709	1.46307	1.51066	1.35838
XLOC_001546	5.36999	0	5.27448	0	0.982214	23.6957	26.0335	14.6307	1.09866	0.617444
XLOC_009383	0	3.5719	5.27448	Inf	Inf	0	0	0	NA	NA
XLOC_001836	1.53428	2.85752	2.63724	1.86245	1.71887	3.23123	9.76256	16.0938	3.02132	4.98071
XLOC_010287	0.767141	0	0	0	0	0	0	0	NA	NA
XLOC_002581	0.767141	0.714381	0	0.931225	0	1.07708	0	1.46307	0	1.35838
XLOC_003061	0	0	5.27448	NA	Inf	0	0	0	NA	NA
XLOC_001748	6.13713	15.002	11.428	2.44446	1.86211	12.9249	1.62709	7.31537	0.125888	0.56599
XLOC_005419	0	0.714381	0.87908	Inf	Inf	6.46245	3.25419	0	0.503553	0
XLOC_012572	0	1.42876	0	Inf	NA	0	0	1.46307	NA	Inf
XLOC_013323	0	2.14314	0	Inf	NA	0	0	0	NA	NA
XLOC_003153	4.60285	0	0	0	0	5.38538	11.3896	1.46307	2.11492	0.271675
XLOC_004988	0	0.714381	0	Inf	NA	0	0	0	NA	NA
XLOC_008781	0	0.714381	0	Inf	NA	0	0	0	NA	NA
XLOC_006153	0	0	0	NA	NA	0	0	1.46307	NA	Inf
XLOC_002128	0.767141	0.714381	0	0.931225	0	5.38538	11.3896	2.92615	2.11492	0.54335
XLOC_013922	0	0	0	NA	NA	0	3.25419	0	Inf	NA
XLOC_012632	0	0	5.27448	NA	Inf	0	0	0	NA	NA
XLOC_007996	2.30142	0.714381	0	0.310408	0	0	0	0	NA	NA
XLOC_006336	15.3428	21.4314	0.87908	1.39684	0.0572958	9.69368	4.88128	24.8722	0.503553	2.56582
XLOC_011549	0	0	0	NA	NA	3.23123	0	0	0	0
XLOC_001869	6.90427	3.5719	4.3954	0.517347	0.63662	0	0	0	NA	NA
XLOC_002027	0	1.42876	0	Inf	NA	0	0	0	NA	NA
XLOC_009705	0	0	0	NA	NA	2.15415	0	0	0	0
XLOC_013900	0	0.714381	0	Inf	NA	0	0	0	NA	NA
XLOC_013167	6.90427	6.42943	0	0.931225	0	22.6186	13.0167	23.4092	0.575489	1.03495
XLOC_005793	2.30142	0	6.15356	0	2.67381	1.07708	0	1.46307	0	1.35838
XLOC_013470	0	1.42876	0	Inf	NA	0	0	0	NA	NA
XLOC_000543	2.30142	0	0	0	0	0	0	0	NA	NA
XLOC_006843	0	0.714381	0	Inf	NA	0	0	0	NA	NA
XLOC_005212	2.30142	0	0	0	0	1.07708	6.50837	0	6.04263	0
XLOC_009895	0	0.714381	0	Inf	NA	0	0	1.46307	NA	Inf
XLOC_010967	52.1656	1.42876	8.7908	0.027389	0.168517	33.3893	22.7793	16.0938	0.682233	0.482004
XLOC_005243	8.43855	0	0	0	0	0	0	0	NA	NA
XLOC_008373	3.8357	1.42876	0	0.37249	0	0	0	0	NA	NA
XLOC_011568	3.06856	0	0	0	0	0	0	0	NA	NA
XLOC_004273	1.53428	1.42876	0	0.931225	0	0	0	0	NA	NA
XLOC_007850	0	0	0	NA	NA	0	4.88128	1.46307	Inf	Inf
XLOC_008487	0	0	0	NA	NA	2.15415	0	0	0	0
XLOC_004382	36.0556	6.42943	2.63724	0.17832	0.0731436	14.002	16.2709	11.7046	1.16204	0.835924
XLOC_002690	0	1.42876	4.3954	Inf	Inf	2.15415	1.62709	4.38922	0.755329	2.03756
XLOC_000738	0	1.42876	1.75816	Inf	Inf	0	0	0	NA	NA
XLOC_011765	0.767141	0	0	0	0	0	0	0	NA	NA
XLOC_014066	0	0	0	NA	NA	0	4.88128	0	Inf	NA
XLOC_000363	0.767141	0	0	0	0	3.23123	0	0	0	0
XLOC_004205	0	0	0	NA	NA	1.07708	0	5.85229	0	5.4335
XLOC_002355	3.06856	0	0	0	0	0	0	0	NA	NA
XLOC_002153	0	0.714381	0	Inf	NA	0	0	0	NA	NA
XLOC_007776	0	0	0	NA	NA	1.07708	0	0	0	0
XLOC_012209	21.4799	4.28628	14.9444	0.199548	0.695735	30.1581	34.1689	24.8722	1.13299	0.824728
XLOC_006828	16.11	2.14314	0	0.133032	0	2.15415	1.62709	0	0.755329	0
XLOC_002653	0	0	0	NA	NA	0	0	1.46307	NA	Inf
XLOC_011800	0	0.714381	2.63724	Inf	Inf	1.07708	0	0	0	0
XLOC_007926	0	0	0	NA	NA	1.07708	0	1.46307	0	1.35838
XLOC_008721	0.767141	0.714381	0	0.931225	0	0	0	0	NA	NA
XLOC_001025	0	1.42876	1.75816	Inf	Inf	2.15415	0	1.46307	0	0.679188
XLOC_010116	0	0	0.87908	NA	Inf	0	0	0	NA	NA
XLOC_002488	0.767141	0	6.15356	0	8.02142	0	0	0	NA	NA
XLOC_007057	0.767141	0	0	0	0	0	0	0	NA	NA
XLOC_004872	0	4.28628	0	Inf	NA	1.07708	8.13546	1.46307	7.55329	1.35838
XLOC_002759	1.53428	1.42876	0	0.931225	0	0	0	2.92615	NA	Inf
XLOC_007505	5.36999	0.714381	8.7908	0.133032	1.63702	1.07708	3.25419	2.92615	3.02132	2.71675
XLOC_011563	0.767141	1.42876	0.87908	1.86245	1.14592	1.07708	0	1.46307	0	1.35838
XLOC_004827	0	0.714381	0	Inf	NA	0	0	0	NA	NA
XLOC_007150	0.767141	0	0	0	0	1.07708	0	0	0	0
XLOC_012324	0	53.5785	38.6795	Inf	Inf	6.46245	27.6606	62.9121	4.2802	9.73503
XLOC_013348	3.8357	0	11.428	0	2.97938	0	0	0	NA	NA
XLOC_009474	0	0	0	NA	NA	0	0	1.46307	NA	Inf
XLOC_013753	0	10.0013	19.3398	Inf	Inf	2.15415	0	21.9461	0	10.1878
XLOC_008381	1.53428	0	0	0	0	0	0	0	NA	NA
XLOC_002931	0.767141	1.42876	0	1.86245	0	0	0	0	NA	NA
XLOC_000340	3.06856	0	0	0	0	0	0	0	NA	NA
XLOC_012586	0	2.14314	2.63724	Inf	Inf	0	0	0	NA	NA
XLOC_000942	0	0	0	NA	NA	1.07708	0	0	0	0
XLOC_009341	0	0.714381	0	Inf	NA	0	0	0	NA	NA
XLOC_011223	0	1.42876	0	Inf	NA	1.07708	0	0	0	0
XLOC_012563	9.20569	9.28695	0	1.00883	0	0	0	0	NA	NA
XLOC_012897	105.865	24.2889	5.27448	0.229432	0.0498225	0	0	0	NA	NA
XLOC_012530	0	0.714381	0.87908	Inf	Inf	0	0	0	NA	NA
XLOC_007215	0	0.714381	6.15356	Inf	Inf	0	0	0	NA	NA
XLOC_006383	0	0	0	NA	NA	0	0	1.46307	NA	Inf
XLOC_012143	0	1.42876	0	Inf	NA	0	0	1.46307	NA	Inf
XLOC_014219	18.4114	2.85752	0	0.155204	0	2.15415	0	1.46307	0	0.679188
XLOC_009370	1.53428	0.714381	4.3954	0.465612	2.86479	0	0	0	NA	NA
XLOC_011346	0	0	0	NA	NA	2.15415	0	0	0	0
XLOC_010695	0	0.714381	0	Inf	NA	0	0	0	NA	NA
XLOC_005737	0	0	0	NA	NA	1.07708	0	0	0	0
XLOC_009756	0	0.714381	0	Inf	NA	0	3.25419	0	Inf	NA
XLOC_007942	0	0.714381	0	Inf	NA	1.07708	0	1.46307	0	1.35838
XLOC_001374	0	0	4.3954	NA	Inf	1.07708	0	0	0	0
XLOC_001188	6.90427	5.71504	13.1862	0.827755	1.90986	0	0	0	NA	NA
XLOC_008374	10.74	10.0013	11.428	0.931225	1.06407	5.38538	0	0	0	0
XLOC_010012	0	0	0.87908	NA	Inf	1.07708	0	0	0	0
XLOC_012689	0	0.714381	0	Inf	NA	0	0	2.92615	NA	Inf
XLOC_000951	0	0	0	NA	NA	4.3083	0	2.92615	0	0.679188
XLOC_009645	0	0	0	NA	NA	3.23123	0	2.92615	0	0.905584
XLOC_013560	95.1255	37.8622	18.4607	0.398023	0.194067	20.4644	19.5251	13.1677	0.9541	0.643441
XLOC_009863	2.30142	0	0	0	0	0	0	1.46307	NA	Inf
XLOC_001974	0	2.14314	0	Inf	NA	0	0	0	NA	NA
XLOC_002094	0	4.28628	0	Inf	NA	0	0	0	NA	NA
XLOC_005178	0	0	0	NA	NA	2.15415	0	1.46307	0	0.679188
XLOC_011334	0	0	2.63724	NA	Inf	0	0	0	NA	NA
XLOC_006187	0	0	0	NA	NA	1.07708	1.62709	0	1.51066	0
XLOC_004459	0	3.5719	0	Inf	NA	11.8478	4.88128	4.38922	0.411998	0.370466
XLOC_012142	0	0	0	NA	NA	2.15415	0	0	0	0
XLOC_001627	0	0	1.75816	NA	Inf	0	0	0	NA	NA
XLOC_007123	13.0414	5.00066	0	0.383445	0	5.38538	0	0	0	0
XLOC_001097	4.60285	1.42876	11.428	0.310408	2.48282	20.4644	14.6438	10.2415	0.715575	0.500454
XLOC_004004	0.767141	0	5.27448	0	6.8755	0	0	0	NA	NA
XLOC_004837	0	0	0	NA	NA	1.07708	0	0	0	0
XLOC_004457	32.9871	13.5732	33.405	0.411471	1.01267	47.3913	27.6606	39.503	0.583663	0.833549
XLOC_009702	3.06856	8.57257	27.2515	2.79367	8.88085	67.8557	35.796	23.4092	0.527531	0.344984
XLOC_001323	92.8241	69.2949	43.0749	0.746519	0.464049	290.81	188.743	106.804	0.649024	0.367265
XLOC_011523	2.30142	1.42876	0.87908	0.620816	0.381972	4.3083	1.62709	4.38922	0.377665	1.01878
XLOC_006830	0	0	1.75816	NA	Inf	0	0	0	NA	NA
XLOC_005810	3.8357	1.42876	0	0.37249	0	3.23123	1.62709	16.0938	0.503553	4.98071
XLOC_001457	3.06856	0.714381	0	0.232806	0	0	0	1.46307	NA	Inf
XLOC_001776	0	0.714381	4.3954	Inf	Inf	0	0	1.46307	NA	Inf
XLOC_000587	3.06856	5.00066	2.63724	1.62964	0.859437	2.15415	4.88128	2.92615	2.26599	1.35838
XLOC_000872	0	0	3.51632	NA	Inf	0	0	0	NA	NA
XLOC_010776	0	5.00066	21.977	Inf	Inf	2.15415	4.88128	0	2.26599	0
XLOC_007464	0	0.714381	0	Inf	NA	0	0	0	NA	NA
XLOC_008053	8.43855	9.28695	6.15356	1.10054	0.72922	0	0	0	NA	NA
XLOC_010335	2.30142	0	0	0	0	0	0	1.46307	NA	Inf
XLOC_004822	14.5757	7.14381	7.03264	0.490118	0.482491	0	0	0	NA	NA
XLOC_000697	0	0	0	NA	NA	0	0	1.46307	NA	Inf
XLOC_000671	0	0	0	NA	NA	1.07708	0	1.46307	0	1.35838
XLOC_000922	6.90427	0.714381	0.87908	0.103469	0.127324	5.38538	0	1.46307	0	0.271675
XLOC_008786	0	0	0.87908	NA	Inf	0	0	0	NA	NA
XLOC_010212	4.60285	2.14314	1.75816	0.465612	0.381972	26.9269	14.6438	10.2415	0.543837	0.380345
XLOC_003017	0	3.5719	2.63724	Inf	Inf	0	0	0	NA	NA
XLOC_009106	0	0	0	NA	NA	3.23123	0	0	0	0
XLOC_001676	5.36999	2.14314	0	0.399096	0	7.53953	1.62709	1.46307	0.215808	0.194054
XLOC_011028	64.4398	22.8602	1.75816	0.354752	0.0272837	0	0	0	NA	NA
XLOC_014411	0.767141	0	7.03264	0	9.16733	0	0	0	NA	NA
XLOC_003123	1.53428	0	0	0	0	0	0	0	NA	NA
XLOC_002440	0	0	0	NA	NA	1.07708	0	0	0	0
XLOC_007433	1.53428	14.2876	8.7908	9.31225	5.72958	3.23123	0	1.46307	0	0.452792
XLOC_009233	60.6041	38.5766	40.4377	0.636533	0.667243	70.0099	30.9148	46.8183	0.441577	0.668739
XLOC_004697	7.67141	2.14314	5.27448	0.279367	0.68755	0	1.62709	1.46307	Inf	Inf
XLOC_013173	3.8357	7.14381	0.87908	1.86245	0.229183	2.15415	0	0	0	0
XLOC_002408	30.6856	107.157	134.499	3.49209	4.38313	8.6166	26.0335	20.483	3.02132	2.37716
XLOC_004628	7.67141	0.714381	1.75816	0.0931225	0.229183	0	0	0	NA	NA
XLOC_009242	0.767141	0	0	0	0	0	0	1.46307	NA	Inf
XLOC_012457	4.60285	11.4301	5.27448	2.48327	1.14592	0	0	0	NA	NA
XLOC_002531	2.30142	0	0	0	0	0	0	0	NA	NA
XLOC_014318	0	0	0.87908	NA	Inf	0	0	0	NA	NA
XLOC_001489	6.13713	3.5719	1.75816	0.582015	0.286479	3.23123	0	1.46307	0	0.452792
XLOC_013842	0	1.42876	0	Inf	NA	0	0	0	NA	NA
XLOC_009798	0	0	0	NA	NA	1.07708	0	1.46307	0	1.35838
XLOC_003399	0	0	0.87908	NA	Inf	0	1.62709	0	Inf	NA
XLOC_005916	0	0	0	NA	NA	1.07708	0	0	0	0
XLOC_006690	0	10.0013	10.549	Inf	Inf	0	0	0	NA	NA
XLOC_001460	2.30142	0	0	0	0	0	0	0	NA	NA
XLOC_012342	3.06856	49.2923	10.549	16.0636	3.43775	6.46245	26.0335	27.7984	4.02842	4.30152
XLOC_011805	0	0	0	NA	NA	0	1.62709	0	Inf	NA
XLOC_013693	3.06856	0	0.87908	0	0.286479	0	0	0	NA	NA
XLOC_010376	6.13713	2.14314	0	0.349209	0	6.46245	9.76256	10.2415	1.51066	1.58477
XLOC_002064	0	0.714381	0	Inf	NA	1.07708	0	0	0	0
XLOC_005579	3.06856	0	0	0	0	0	0	0	NA	NA
XLOC_007191	3.06856	0.714381	0	0.232806	0	0	0	0	NA	NA
XLOC_004799	0	0	0	NA	NA	1.07708	0	0	0	0
XLOC_013984	0	0	0	NA	NA	1.07708	0	1.46307	0	1.35838
XLOC_001562	15.3428	7.85819	0.87908	0.512174	0.0572958	14.002	4.88128	7.31537	0.348613	0.522452
XLOC_002793	0	2.14314	0	Inf	NA	0	3.25419	1.46307	Inf	Inf
XLOC_001079	0	2.14314	0	Inf	NA	0	0	0	NA	NA
XLOC_001855	0	0	0	NA	NA	3.23123	3.25419	0	1.00711	0
XLOC_001732	0.767141	0	0	0	0	11.8478	0	2.92615	0	0.246977
XLOC_000264	0	0.714381	0	Inf	NA	1.07708	0	0	0	0
XLOC_000721	0.767141	0	0	0	0	0	0	0	NA	NA
XLOC_013570	3.06856	2.85752	0	0.931225	0	0	0	0	NA	NA
XLOC_011655	0.767141	0	0	0	0	0	0	0	NA	NA
XLOC_010097	1.53428	18.5739	12.3071	12.1059	8.02142	9.69368	1.62709	4.38922	0.167851	0.452792
XLOC_007852	0	0	0.87908	NA	Inf	0	0	0	NA	NA
XLOC_000055	1.53428	0	0	0	0	0	0	0	NA	NA
XLOC_002617	0.767141	0	0	0	0	0	0	0	NA	NA
XLOC_004072	0	0.714381	0.87908	Inf	Inf	0	0	0	NA	NA
XLOC_010885	1.53428	0	1.75816	0	1.14592	0	0	0	NA	NA
XLOC_007938	0	0	0	NA	NA	0	0	1.46307	NA	Inf
XLOC_004677	0	0.714381	0	Inf	NA	0	0	1.46307	NA	Inf
XLOC_004284	75.947	17.1451	14.0653	0.225751	0.185199	0	0	0	NA	NA
XLOC_000647	19.1785	15.7164	15.8234	0.819478	0.82506	0	14.6438	4.38922	Inf	Inf
XLOC_005214	5.36999	6.42943	4.3954	1.19729	0.818512	3.23123	4.88128	8.77844	1.51066	2.71675
XLOC_004540	0	0	1.75816	NA	Inf	0	0	0	NA	NA
XLOC_005754	0	0	0	NA	NA	1.07708	0	0	0	0
XLOC_006409	7.67141	0.714381	7.91172	0.0931225	1.03132	3.23123	3.25419	8.77844	1.00711	2.71675
XLOC_010433	0.767141	0	0.87908	0	1.14592	0	0	0	NA	NA
XLOC_004784	134.25	262.178	193.398	1.95291	1.44058	47.3913	107.388	39.503	2.26599	0.833549
XLOC_009855	4.60285	7.85819	0	1.70725	0	2.15415	6.50837	7.31537	3.02132	3.39594
XLOC_011047	18.4114	6.42943	0.87908	0.349209	0.0477465	0	0	0	NA	NA
XLOC_004511	0	2.14314	0	Inf	NA	0	0	0	NA	NA
XLOC_006476	0	0	0	NA	NA	0	0	1.46307	NA	Inf
XLOC_012776	0.767141	0	0	0	0	0	0	0	NA	NA
XLOC_005028	0	0.714381	0	Inf	NA	0	0	0	NA	NA
XLOC_005875	0	0.714381	0	Inf	NA	0	0	0	NA	NA
XLOC_009784	0	0.714381	0	Inf	NA	1.07708	0	2.92615	0	2.71675
XLOC_006704	0	0	0	NA	NA	3.23123	0	0	0	0
XLOC_003291	0	0	0	NA	NA	2.15415	0	0	0	0
XLOC_006166	0.767141	0.714381	0	0.931225	0	0	0	0	NA	NA
XLOC_006258	0	0	0	NA	NA	2.15415	1.62709	5.85229	0.755329	2.71675
XLOC_006554	20.7128	8.57257	7.91172	0.413878	0.381972	9.69368	14.6438	10.2415	1.51066	1.05651
XLOC_014394	1.53428	0.714381	2.63724	0.465612	1.71887	10.7708	4.88128	7.31537	0.453197	0.679188
XLOC_001209	0	0	0	NA	NA	0	0	2.92615	NA	Inf
XLOC_002934	3.06856	0	0	0	0	0	0	0	NA	NA
XLOC_010190	0	0.714381	0	Inf	NA	0	0	0	NA	NA
XLOC_004860	3.8357	9.28695	9.66988	2.42118	2.52102	11.8478	24.4064	10.2415	2.05999	0.864421
XLOC_004157	0	0	0	NA	NA	1.07708	0	0	0	0
XLOC_001164	0	0	0	NA	NA	0	0	1.46307	NA	Inf
XLOC_005909	0	0	2.63724	NA	Inf	0	0	0	NA	NA
XLOC_008428	0	0	0	NA	NA	1.07708	0	0	0	0
XLOC_007065	0	1.42876	7.03264	Inf	Inf	0	0	0	NA	NA
XLOC_002606	0	0.714381	0	Inf	NA	0	0	0	NA	NA
XLOC_001688	0	0.714381	0	Inf	NA	0	1.62709	0	Inf	NA
XLOC_001607	0.767141	0	1.75816	0	2.29183	0	0	0	NA	NA
XLOC_010807	0	0.714381	0	Inf	NA	0	9.76256	1.46307	Inf	Inf
XLOC_011602	0	0.714381	0	Inf	NA	2.15415	1.62709	1.46307	0.755329	0.679188
XLOC_003615	3.8357	15.7164	64.1728	4.09739	16.7304	9.69368	29.2877	14.6307	3.02132	1.50931
XLOC_001349	3.06856	3.5719	6.15356	1.16403	2.00535	0	0	0	NA	NA
XLOC_001952	4.60285	2.14314	0	0.465612	0	14.002	3.25419	5.85229	0.232409	0.417962
XLOC_005945	3.06856	0.714381	1.75816	0.232806	0.572958	47.3913	19.5251	38.0399	0.411998	0.802677
XLOC_007035	0	1.42876	3.51632	Inf	Inf	0	0	0	NA	NA
XLOC_001796	1.53428	0	1.75816	0	1.14592	0	0	0	NA	NA
XLOC_009067	0	0	0	NA	NA	1.07708	0	0	0	0
XLOC_001430	0	0	0.87908	NA	Inf	2.15415	0	1.46307	0	0.679188
XLOC_012192	5.36999	0	0.87908	0	0.163702	1.07708	0	1.46307	0	1.35838
XLOC_011949	0	1.42876	0	Inf	NA	1.07708	0	0	0	0
XLOC_009820	0	0	0	NA	NA	0	0	1.46307	NA	Inf
XLOC_012226	3.8357	0	6.15356	0	1.60428	5.38538	0	8.77844	0	1.63005
XLOC_014378	6.90427	0	4.3954	0	0.63662	0	0	0	NA	NA
XLOC_003854	0	4.28628	0.87908	Inf	Inf	1.07708	0	1.46307	0	1.35838
XLOC_010879	0	0	0.87908	NA	Inf	0	0	1.46307	NA	Inf
XLOC_011614	0	0	2.63724	NA	Inf	0	0	0	NA	NA
XLOC_000077	0	0.714381	0	Inf	NA	0	0	0	NA	NA
XLOC_010017	52.9327	17.1451	34.2841	0.323904	0.647692	33.3893	11.3896	20.483	0.341116	0.61346
XLOC_005933	2.30142	0	0	0	0	0	0	0	NA	NA
XLOC_008118	0	0	0.87908	NA	Inf	0	0	0	NA	NA
XLOC_000379	0	2.14314	0	Inf	NA	0	0	2.92615	NA	Inf
XLOC_002211	0	0	0	NA	NA	0	0	1.46307	NA	Inf
XLOC_001765	0	7.85819	35.1632	Inf	Inf	0	0	0	NA	NA
XLOC_000478	0.767141	0	0	0	0	1.07708	3.25419	2.92615	3.02132	2.71675
XLOC_006252	3.8357	4.28628	0	1.11747	0	42.0059	8.13546	7.31537	0.193674	0.174151
XLOC_008914	0	0.714381	0	Inf	NA	2.15415	0	0	0	0
XLOC_012594	0	0	2.63724	NA	Inf	0	0	0	NA	NA
XLOC_011488	1.53428	22.8602	28.1305	14.8996	18.3347	9.69368	4.88128	7.31537	0.503553	0.754653
XLOC_006710	1.53428	0	0	0	0	0	0	0	NA	NA
XLOC_008547	0	0.714381	0	Inf	NA	0	0	0	NA	NA
XLOC_010576	0	0	0	NA	NA	1.07708	0	0	0	0
XLOC_006911	0	0	0	NA	NA	3.23123	0	0	0	0
XLOC_008256	0	0.714381	0	Inf	NA	0	3.25419	0	Inf	NA
XLOC_000736	0	1.42876	0	Inf	NA	1.07708	0	4.38922	0	4.07513
XLOC_010135	0	0	0	NA	NA	0	4.88128	0	Inf	NA
XLOC_006867	0	0	0	NA	NA	0	0	1.46307	NA	Inf
XLOC_000846	0	0.714381	1.75816	Inf	Inf	0	0	0	NA	NA
XLOC_003327	0	0	0	NA	NA	0	0	1.46307	NA	Inf
XLOC_007111	0	8.57257	3.51632	Inf	Inf	6.46245	1.62709	13.1677	0.251776	2.03756
XLOC_012503	9.97283	0	3.51632	0	0.35259	10.7708	13.0167	5.85229	1.20853	0.54335
XLOC_006138	6.90427	0	0.87908	0	0.127324	5.38538	0	5.85229	0	1.0867
XLOC_012288	1.53428	0.714381	0.87908	0.465612	0.572958	2.15415	0	1.46307	0	0.679188
XLOC_009252	4.60285	0	0	0	0	0	0	0	NA	NA
XLOC_003079	8.43855	8.57257	0.87908	1.01588	0.104174	6.46245	0	2.92615	0	0.452792
XLOC_006856	0	0	0	NA	NA	9.69368	1.62709	4.38922	0.167851	0.452792
XLOC_014364	3.8357	1.42876	0	0.37249	0	0	0	0	NA	NA
XLOC_013686	0.767141	0	0	0	0	0	0	0	NA	NA
XLOC_001873	1.53428	0	0	0	0	0	0	0	NA	NA
XLOC_010709	6.90427	0.714381	1.75816	0.103469	0.254648	3.23123	1.62709	4.38922	0.503553	1.35838
XLOC_007761	9.20569	0.714381	0	0.0776021	0	0	0	0	NA	NA
XLOC_012981	3.06856	3.5719	0	1.16403	0	0	0	0	NA	NA
XLOC_009116	0	1.42876	12.3071	Inf	Inf	0	4.88128	0	Inf	NA
XLOC_012743	5.36999	3.5719	1.75816	0.66516	0.327405	0	0	2.92615	NA	Inf
XLOC_006725	0	0	0	NA	NA	0	0	1.46307	NA	Inf
XLOC_002022	0.767141	0	0	0	0	0	0	0	NA	NA
XLOC_005787	0	0	0	NA	NA	0	1.62709	2.92615	Inf	Inf
XLOC_001826	25.3157	9.28695	1.75816	0.366846	0.0694495	2.15415	1.62709	2.92615	0.755329	1.35838
XLOC_011837	27.6171	196.455	301.524	7.11352	10.918	48.4684	152.947	102.415	3.1556	2.11303
XLOC_004023	0	0	0.87908	NA	Inf	0	0	0	NA	NA
XLOC_008897	17.6442	2.14314	8.7908	0.121464	0.498225	32.3123	13.0167	16.0938	0.402842	0.498071
XLOC_009191	32.9871	2.14314	0	0.0649692	0	5.38538	0	0	0	0
XLOC_002043	2.30142	0.714381	0	0.310408	0	0	0	0	NA	NA
XLOC_010500	2.30142	0.714381	1.75816	0.310408	0.763944	0	0	0	NA	NA
XLOC_002042	0	0.714381	0	Inf	NA	0	0	0	NA	NA
XLOC_007668	1.53428	7.85819	7.03264	5.12174	4.58367	2.15415	1.62709	0	0.755329	0
XLOC_009207	0	0.714381	0	Inf	NA	0	0	0	NA	NA
XLOC_001769	6.13713	0	0.87908	0	0.14324	1.07708	0	1.46307	0	1.35838
XLOC_014137	2.30142	0.714381	0	0.310408	0	0	0	0	NA	NA
XLOC_008115	1.53428	2.85752	0	1.86245	0	0	1.62709	0	Inf	NA
XLOC_008751	0	2.14314	0	Inf	NA	0	0	0	NA	NA
XLOC_012077	0	0	0	NA	NA	0	3.25419	0	Inf	NA
XLOC_010588	0	0	0	NA	NA	3.23123	0	2.92615	0	0.905584
XLOC_009498	0	2.14314	2.63724	Inf	Inf	0	1.62709	7.31537	Inf	Inf
XLOC_000555	4.60285	8.57257	14.0653	1.86245	3.05578	1.07708	11.3896	2.92615	10.5746	2.71675
XLOC_000498	0	2.14314	0	Inf	NA	1.07708	0	0	0	0
XLOC_001956	0.767141	0	0	0	0	0	0	0	NA	NA
XLOC_008822	0	0	0	NA	NA	2.15415	0	4.38922	0	2.03756
XLOC_000380	0	0	0	NA	NA	1.07708	0	0	0	0
XLOC_010783	0.767141	0	0	0	0	1.07708	0	0	0	0
XLOC_004182	0	0.714381	0	Inf	NA	0	0	0	NA	NA
XLOC_000162	0	0	0	NA	NA	0	0	1.46307	NA	Inf
XLOC_008700	73.6455	12.8589	13.1862	0.174605	0.179049	16.1561	3.25419	13.1677	0.201421	0.815025
XLOC_009333	0	1.42876	0	Inf	NA	0	0	0	NA	NA
XLOC_013466	5.36999	2.14314	1.75816	0.399096	0.327405	1.07708	0	0	0	0
XLOC_007502	0	0	0	NA	NA	1.07708	0	0	0	0
XLOC_012269	0	0	0	NA	NA	0	0	1.46307	NA	Inf
XLOC_009668	23.0142	56.4361	180.211	2.45222	7.83043	29.081	144.811	76.0798	4.97958	2.61613
XLOC_012895	0	5.00066	8.7908	Inf	Inf	2.15415	0	16.0938	0	7.47107
XLOC_002779	85.9198	32.8615	46.5912	0.382467	0.542264	38.7747	21.1522	42.4291	0.545515	1.09425
XLOC_003853	0	0.714381	0	Inf	NA	1.07708	1.62709	1.46307	1.51066	1.35838
XLOC_002384	0	0.714381	0	Inf	NA	2.15415	0	2.92615	0	1.35838
XLOC_013437	0	0.714381	0	Inf	NA	0	0	0	NA	NA
XLOC_002590	0.767141	0.714381	5.27448	0.931225	6.8755	1.07708	3.25419	2.92615	3.02132	2.71675
XLOC_006941	0	0	0	NA	NA	0	0	1.46307	NA	Inf
XLOC_010167	0	0	0	NA	NA	0	0	5.85229	NA	Inf
XLOC_004408	0.767141	0	0	0	0	0	0	0	NA	NA
XLOC_004199	0	0	0	NA	NA	0	0	1.46307	NA	Inf
XLOC_002461	0	0.714381	0	Inf	NA	1.07708	4.88128	2.92615	4.53197	2.71675
XLOC_006985	6.90427	15.002	22.8561	2.17286	3.31043	3.23123	17.898	5.85229	5.53908	1.81117
XLOC_003658	2.30142	0.714381	2.63724	0.310408	1.14592	0	0	0	NA	NA
XLOC_003662	0.767141	0	0	0	0	0	0	0	NA	NA
[truncated: 200 more rows]
